# Supplementary material for: Machine learning to predict genotypes and genotype-environment interaction associated with complex traits for genomic selection
Source: Plant Phenomics. 2026 May 19;8(3):100224. doi: 10.1016/j.plaphe.2026.100224 (PMC13320483; doi:10.1016/j.plaphe.2026.100224)
Supplement: Supplementary File 1 — The detailed list of the top 10 haplotype blocks and the top-ranking SNP markers associated with flowering time. Each row represents one SNP marker, and the column ID is the SNP ID, chrom is the chromosome, POS is the location of the marker, Hap_Block is the haplotype block ID that containing the SNP marker, Block_Start is the starting position of the haplotype block that contains the marker, Block_End is the end position of the haplotype blocks, Marker_Count is how many top-ranking SNP marker that haplotype block contains. TotalW is the total effect of the haplotype block on phenotype, calculated by summing the absolute effects of all contained markers. MeanW is the mean absolute effect of the haplotype block. Positive_effect is the if the marker has a positive effect on phenotype, +1 represents a positive effect while −1 represents a negative effect, and TotalB is the weighted effect on the phenotype when positive and negative effects are considered. Gene_ID is the annotated gene accession, and Gene_Name is the name of the gene. REF is the reference allele, which is the barley variety Morex, and ALT is the alternative allele. Columns afterwards are the genotypes of the barley lines. [file mmc2.xlsx]

## Sheet: Haploytypes_zs49
	ID	chrom	POS	Hap_Blocks	Block_Start	Block_End	Marker_Count	TotalW	MeanW	TotalB	Positive_eff	Gene_ID	Gene_Name	REF	ALT	020055-57	02043-20	02055-94	02S169-51-45	04053-034	04055-119	04056-088	04S213D-B-11	04S213D-B-110	04S213D-B-125	04S213D-B-20	04S213D-B-27	04S213D-B-57	04S353D-84	05066-186	05067-062	05067-128	05068-003	05073-075	07T741	83SL:517	83SM:522	84SH:540	84SL:551	85SW:576	86S642-27-40	90S205-129-19	90S205-45-46	90S330-48-31	90S330-48-33	91HBSN24	91IBON100	91IBON24	91IBON45
1	snp_1_556899940	1	556899940	9	556899940	559729862	8	18.8409	2.35512	0.218349	1	.	NA	T	C	1	2	1	1	2	1	2	2	NA	1	2	1	2	1	1	1	1	2	1	2	1	2	1	1	1	2	2	2	2	2	2	2	2	2
2	snp_1_556899955	1	556899955	9	556899940	559729862	8	18.8409	2.35512	0.0584678	1	.	NA	C	A	1	1	1	1	1	1	1	1	NA	1	1	1	1	1	1	1	1	1	1	1	1	1	1	1	1	1	1	1	1	1	2	1	1	2
3	snp_1_556902615	1	556902615	9	556899940	559729862	8	18.8409	2.35512	0.0394698	1	HORVU1Hr1G094980	HvELF3	C	T	1	2	1	1	2	1	2	2	NA	1	2	1	2	1	1	1	1	2	1	NA	1	2	1	1	1	2	2	2	2	2	2	2	2	2
4	snp_1_556902668	1	556902668	9	556899940	559729862	8	18.8409	2.35512	-0.224303	-1	HORVU1Hr1G094980	HvELF3	T	C	1	1	1	1	1	1	1	NA	NA	1	NA	1	2	1	1	1	1	NA	1	NA	1	1	1	1	1	1	2	2	1	1	1	1	1	1
5	snp_1_558226167	1	558226167	9	556899940	559729862	8	18.8409	2.35512	-0.200269	-1	HORVU1Hr1G095410	HvCMF6b	A	G	1	0	1	NA	2	1	2	1	NA	1	1	1	1	1	1	1	1	2	1	0	1	2	1	1	1	2	1	1	2	2	1	2	2	1
6	snp_1_558226415	1	558226415	9	556899940	559729862	8	18.8409	2.35512	0.950852	1	HORVU1Hr1G095410	HvCMF6b	G	C	1	2	1	NA	2	1	2	2	NA	1	2	1	2	NA	1	1	1	2	1	0	1	2	1	1	1	2	2	2	2	2	1	2	2	1
7	snp_1_558227579	1	558227579	9	556899940	559729862	8	18.8409	2.35512	3.12987	1	HORVU1Hr1G095410	HvCMF6b	A	C	1	2	1	NA	2	1	2	1	NA	1	0	1	1	1	1	1	1	2	1	0	0	2	1	1	1	2	1	1	2	2	0	2	2	0
8	snp_1_558229862	1	558229862	9	556899940	559729862	8	18.8409	2.35512	0.496155	1	HORVU1Hr1G095410	HvCMF6b	T	A	1	1	1	1	1	1	1	1	1	1	1	1	1	1	1	1	1	1	1	1	1	1	1	1	1	1	1	1	1	1	1	1	1	1
9	snp_2_523377147	2	523377147	18	523377147	524879368	9	15.9578	1.77309	0.67563	1	.	NA	A	G	2	2	2	NA	2	2	2	2	NA	2	2	2	2	2	2	2	2	2	2	2	2	2	2	2	2	2	2	2	2	2	2	2	2	1
10	snp_2_523378047	2	523378047	18	523377147	524879368	9	15.9578	1.77309	0.609008	1	HORVU2Hr1G072750	HvCEN	C	T	2	2	2	2	2	2	2	2	2	2	2	2	2	2	2	2	2	2	2	2	2	2	2	2	2	2	2	2	2	2	2	2	2	1
11	snp_2_523378077	2	523378077	18	523377147	524879368	9	15.9578	1.77309	0.509645	1	HORVU2Hr1G072750	HvCEN	A	G	2	2	2	2	2	2	2	2	NA	2	2	2	2	2	2	2	2	2	2	2	2	2	2	2	2	2	2	2	2	2	2	2	2	1
12	snp_2_523378515	2	523378515	18	523377147	524879368	9	15.9578	1.77309	-0.373048	-1	HORVU2Hr1G072750	HvCEN	G	C	1	1	1	2	1	1	1	1	NA	2	2	2	0	2	1	2	1	1	2	2	2	2	2	2	1	2	2	2	1	1	2	2	2	1
13	snp_2_523379223	2	523379223	18	523377147	524879368	9	15.9578	1.77309	0.563545	1	.	NA	G	A	2	2	2	2	2	2	2	2	2	2	2	2	2	2	2	2	2	2	2	2	2	2	2	2	2	2	2	2	2	2	2	2	2	1
14	snp_2_523379290	2	523379290	18	523377147	524879368	9	15.9578	1.77309	-0.41939	-1	.	NA	G	A	1	1	1	NA	1	1	1	1	2	NA	2	2	1	2	1	2	1	1	2	2	2	2	2	2	1	2	2	2	1	1	2	2	2	1
15	snp_2_523379293	2	523379293	18	523377147	524879368	9	15.9578	1.77309	0.411641	1	.	NA	G	T	2	2	2	NA	2	2	2	2	2	NA	2	2	2	2	2	2	2	2	2	2	2	2	2	2	2	2	2	2	2	2	2	2	2	1
16	snp_2_523379296	2	523379296	18	523377147	524879368	9	15.9578	1.77309	-0.497001	-1	.	NA	A	G	1	1	1	NA	1	1	1	1	2	NA	2	2	1	2	1	2	1	1	2	2	2	2	2	2	1	2	2	2	1	1	2	2	2	1
17	snp_2_523379368	2	523379368	18	523377147	524879368	9	15.9578	1.77309	0.486524	1	.	NA	T	C	2	2	2	2	2	2	2	2	2	2	2	2	2	NA	2	2	2	2	2	2	2	2	2	2	2	2	2	2	2	2	2	2	2	1
18	snp_2_592334612	2	592334612	19	592334612	593836146	3	9.69847	3.23282	0.649605	1	HORVU2Hr1G081650	HvCYP1	T	C	2	2	2	NA	2	2	2	2	1	1	2	1	2	1	2	1	2	2	1	1	2	1	1	1	1	1	1	1	2	2	1	1	1	2
19	snp_2_592335927	2	592335927	19	592334612	593836146	3	9.69847	3.23282	0.908113	1	HORVU2Hr1G081650	HvCYP1	T	C	2	2	2	1	2	2	2	2	NA	1	2	1	2	1	2	2	2	2	2	1	2	2	1	1	1	1	1	1	2	2	1	1	1	2
20	snp_2_592336146	2	592336146	19	592334612	593836146	3	9.69847	3.23282	1.05312	1	HORVU2Hr1G081650	HvCYP1	C	T	2	2	2	1	2	2	2	2	1	1	2	1	2	1	2	2	2	2	2	1	2	2	1	1	1	1	1	1	2	2	1	1	1	2
21	snp_3_117874739	3	117874739	28	117874739	120753152	4	7.76379	1.94095	-0.0105957	-1	HORVU3Hr1G027460	HvCKX	A	G	1	1	1	1	1	1	1	1	NA	1	1	1	1	1	1	1	1	1	1	1	1	1	1	1	1	1	1	1	1	1	1	1	1	1
22	snp_3_117876749	3	117876749	28	117874739	120753152	4	7.76379	1.94095	0.0469935	1	HORVU3Hr1G027460	HvCKX	C	T	2	2	2	NA	2	2	0	2	NA	2	2	2	2	NA	1	2	2	2	2	1	2	2	2	2	2	2	2	1	1	1	2	2	1	1
23	snp_3_119252382	3	119252382	28	117874739	120753152	4	7.76379	1.94095	0.388603	1	HORVU3Hr1G027590	HvFT2	C	T	1	1	1	NA	1	1	1	1	NA	1	1	1	1	1	1	1	1	1	1	1	1	1	1	1	1	1	1	1	1	1	1	1	1	1
24	snp_3_119253152	3	119253152	28	117874739	120753152	4	7.76379	1.94095	-0.00600552	-1	HORVU3Hr1G027590	HvFT2	G	C	1	1	1	NA	1	1	1	1	NA	1	1	1	1	1	1	1	1	1	1	1	1	1	1	1	1	1	1	1	1	1	1	1	1	1
25	snp_4_645064549	4	645064549	41	645064549	646565921	5	9.32345	1.86469	-0.392402	-1	HORVU4Hr1G090390	HvFT5	C	T	1	1	2	2	1	1	0	2	NA	2	2	2	1	1	2	2	2	2	1	2	2	2	1	2	2	2	1	1	1	1	1	1	1	1
26	snp_4_645064767	4	645064767	41	645064549	646565921	5	9.32345	1.86469	-0.0651751	-1	HORVU4Hr1G090390	HvFT5	A	G	1	1	2	NA	1	1	0	2	NA	2	2	2	1	1	2	2	2	2	1	2	2	2	1	2	2	2	1	1	1	1	2	1	2	2
27	snp_4_645065364	4	645065364	41	645064549	646565921	5	9.32345	1.86469	-0.426035	-1	HORVU4Hr1G090390	HvFT5	C	A	1	1	2	2	1	1	0	2	NA	2	2	2	1	1	2	2	2	2	1	2	2	2	1	2	2	2	1	1	1	1	2	1	2	2
28	snp_4_645065411	4	645065411	41	645064549	646565921	5	9.32345	1.86469	-0.170278	-1	HORVU4Hr1G090390	HvFT5	A	T	1	1	2	2	1	1	0	2	NA	2	2	2	1	1	2	2	2	2	1	2	2	2	1	2	2	2	1	1	1	1	2	1	2	2
29	snp_4_645065921	4	645065921	41	645064549	646565921	5	9.32345	1.86469	-0.0721359	-1	HORVU4Hr1G090390	HvFT5	C	T	1	1	2	2	1	1	1	2	2	2	2	2	1	1	2	2	2	2	1	2	2	2	1	2	2	2	1	1	1	1	1	1	1	1
30	snp_5_559673560	5	559673560	48	559673560	562087293	8	14.8594	1.85742	0.0422275	1	HORVU5Hr1G080300	HvCBF4A	C	T	1	1	1	NA	1	1	1	1	NA	1	1	1	1	1	1	1	1	NA	1	1	1	1	1	1	1	1	1	1	1	1	1	1	1	1
31	snp_5_559687961	5	559687961	48	559673560	562087293	8	14.8594	1.85742	-0.470497	-1	HORVU5Hr1G080310	HvCBF2A	C	T	1	2	2	NA	1	2	1	0	NA	1	1	1	2	2	1	1	2	2	2	2	1	1	1	1	1	1	2	2	1	1	2	2	2	2
32	snp_5_560569994	5	560569994	48	559673560	562087293	8	14.8594	1.85742	-0.765041	-1	HORVU5Hr1G080420	HvCBF3	T	G	1	1	0	NA	1	2	1	1	NA	1	1	1	2	2	1	1	2	1	2	1	1	1	1	1	1	1	1	2	1	1	1	1	2	1
33	snp_5_560570097	5	560570097	48	559673560	562087293	8	14.8594	1.85742	0.00455008	1	HORVU5Hr1G080420	HvCBF3	C	T	1	1	1	NA	1	1	1	1	NA	1	1	1	1	1	1	1	1	1	1	1	1	1	1	1	1	1	1	1	1	1	1	1	1	1
34	snp_5_560570331	5	560570331	48	559673560	562087293	8	14.8594	1.85742	-0.47564	-1	HORVU5Hr1G080420	HvCBF3	C	A	1	1	2	1	1	2	1	1	NA	1	1	1	2	2	1	1	2	1	2	1	1	1	1	1	1	1	1	2	1	1	1	1	2	1
35	snp_5_560571241	5	560571241	48	559673560	562087293	8	14.8594	1.85742	-0.675845	-1	.	NA	C	T	1	2	2	1	1	2	1	0	NA	1	1	1	2	2	1	1	2	2	2	2	1	1	1	1	1	1	2	2	1	1	2	2	2	2
36	snp_5_560571491	5	560571491	48	559673560	562087293	8	14.8594	1.85742	-0.578308	-1	.	NA	C	T	1	1	2	1	1	2	1	1	NA	1	0	1	2	2	1	1	NA	1	2	1	1	1	1	1	1	1	1	2	1	1	1	1	2	1
37	snp_5_560587293	5	560587293	48	559673560	562087293	8	14.8594	1.85742	-0.478766	-1	HORVU5Hr1G080430	HvCBF10A	A	G	1	1	2	NA	1	2	1	1	NA	NA	1	1	2	2	1	1	2	1	2	1	1	1	1	1	1	1	1	2	1	1	1	1	2	1
38	snp_5_598229924	5	598229924	49	598229924	600833006	13	47.238	3.6337	0.224634	1	HORVU5Hr1G095400	HvADA2	G	C	2	2	2	2	2	2	2	2	2	2	2	2	2	2	2	2	2	2	2	2	2	2	2	2	2	2	2	2	2	2	2	2	2	2
39	snp_5_598231895	5	598231895	49	598229924	600833006	13	47.238	3.6337	-1.09366	-1	HORVU5Hr1G095400	HvADA2	A	G	1	1	1	1	2	2	0	1	NA	1	1	1	1	1	1	1	1	1	1	2	1	1	1	1	1	1	1	1	1	1	2	2	2	2
40	snp_5_598560301	5	598560301	49	598229924	600833006	13	47.238	3.6337	-1.2636	-1	HORVU5Hr1G095530	HvPhyC	T	C	1	1	1	NA	1	1	1	1	1	1	1	1	1	1	1	1	1	1	1	1	1	1	1	1	1	1	1	1	1	1	1	1	1	1
41	snp_5_599019952	5	599019952	49	598229924	600833006	13	47.238	3.6337	-1.08534	-1	.	NA	T	C	1	1	1	NA	1	1	1	NA	NA	1	1	1	1	NA	1	1	1	1	1	NA	1	1	1	1	1	1	1	1	1	1	1	1	1	1
42	snp_5_599069784	5	599069784	49	598229924	600833006	13	47.238	3.6337	-1.23317	-1	.	NA	A	G	1	1	1	NA	1	1	1	1	NA	1	1	1	1	NA	1	1	1	1	1	1	1	1	1	1	1	1	1	1	1	1	1	1	1	1
43	snp_5_599112501	5	599112501	49	598229924	600833006	13	47.238	3.6337	-0.630321	-1	HORVU5Hr1G095630	HvBM5 (HvVRN-H1)	T	C	1	1	1	NA	1	1	1	1	NA	1	1	1	1	NA	1	1	1	NA	1	1	1	1	1	1	1	1	1	1	1	1	1	1	1	1
44	snp_5_599122947	5	599122947	49	598229924	600833006	13	47.238	3.6337	-0.633405	-1	HORVU5Hr1G095630	HvBM5 (HvVRN-H1)	T	G	1	1	1	1	1	1	1	1	NA	1	1	1	1	1	1	1	NA	1	1	1	1	1	1	1	2	1	1	1	1	1	1	1	1	1
45	snp_5_599122952	5	599122952	49	598229924	600833006	13	47.238	3.6337	-0.79294	-1	HORVU5Hr1G095630	HvBM5 (HvVRN-H1)	G	A	1	1	1	1	1	1	1	1	NA	1	1	1	1	1	1	1	NA	1	1	1	1	1	1	1	2	1	1	1	1	1	1	1	1	1
46	snp_5_599329482	5	599329482	49	598229924	600833006	13	47.238	3.6337	-0.786464	-1	.	NA	A	T	1	1	1	1	1	1	1	1	NA	1	1	1	1	1	1	1	1	1	1	1	1	1	1	1	1	1	1	1	1	1	1	1	1	1
47	snp_5_599331920	5	599331920	49	598229924	600833006	13	47.238	3.6337	-1.16377	-1	HORVU5Hr1G095710	HvAGLG1	C	T	1	1	1	1	1	1	1	1	NA	1	1	1	1	1	1	1	1	1	1	1	1	1	1	1	1	1	1	1	1	1	1	1	1	1
48	snp_5_599332514	5	599332514	49	598229924	600833006	13	47.238	3.6337	-1.37086	-1	HORVU5Hr1G095710	HvAGLG1	T	C	1	1	1	1	2	2	0	1	1	1	1	1	1	1	1	1	1	1	1	2	1	1	1	1	1	1	1	1	1	1	2	2	2	2
49	snp_5_599332925	5	599332925	49	598229924	600833006	13	47.238	3.6337	-1.17618	-1	HORVU5Hr1G095710	HvAGLG1	C	T	1	1	1	1	1	1	1	1	NA	1	1	1	1	1	1	1	1	1	1	1	1	1	1	1	1	1	1	1	1	1	1	1	1	1
50	snp_5_599333006	5	599333006	49	598229924	600833006	13	47.238	3.6337	-1.28229	-1	HORVU5Hr1G095710	HvAGLG1	C	T	1	1	1	1	1	1	1	1	NA	1	1	1	1	1	1	1	1	1	1	1	1	1	1	1	1	1	1	1	1	1	1	1	1	1
51	snp_5_603612478	5	603612478	50	603612478	605118083	21	45.9601	2.18858	0.696546	1	.	NA	G	A	2	1	1	2	2	2	2	2	NA	2	2	2	2	NA	2	1	1	NA	2	1	2	2	2	2	2	2	2	2	2	2	2	2	2	2
52	snp_5_603612743	5	603612743	50	603612478	605118083	21	45.9601	2.18858	-0.76092	-1	HORVU5Hr1G097230	HvCK2A	G	A	1	1	1	1	1	1	1	1	1	1	1	1	1	1	1	1	1	1	1	1	1	1	1	1	1	1	1	1	1	1	1	1	1	1
53	snp_5_603613102	5	603613102	50	603612478	605118083	21	45.9601	2.18858	0.968311	1	HORVU5Hr1G097230	HvCK2A	C	G	2	1	1	2	2	2	2	2	2	2	2	2	2	2	2	1	1	2	2	1	2	2	2	2	2	2	2	2	2	2	2	2	2	2
54	snp_5_603613468	5	603613468	50	603612478	605118083	21	45.9601	2.18858	-0.732984	-1	HORVU5Hr1G097230	HvCK2A	T	G	1	1	1	1	1	1	1	1	1	1	1	1	1	1	1	1	1	1	1	1	1	1	1	1	1	1	1	1	1	1	1	1	1	1
55	snp_5_603613647	5	603613647	50	603612478	605118083	21	45.9601	2.18858	0.0623051	1	HORVU5Hr1G097230	HvCK2A	C	T	2	1	1	2	2	2	2	2	NA	2	2	2	2	2	2	1	1	2	2	2	2	2	2	2	2	2	2	2	2	2	2	2	2	2
56	snp_5_603613740	5	603613740	50	603612478	605118083	21	45.9601	2.18858	0.73872	1	HORVU5Hr1G097230	HvCK2A	G	A	2	1	1	NA	2	2	2	2	NA	2	2	2	2	2	2	1	0	2	2	2	2	2	2	2	2	2	2	2	2	2	2	2	2	2
57	snp_5_603613940	5	603613940	50	603612478	605118083	21	45.9601	2.18858	-0.74985	-1	HORVU5Hr1G097230	HvCK2A	A	C	1	1	1	1	1	1	1	1	NA	1	1	1	1	1	1	1	1	1	1	1	1	1	1	1	1	1	1	1	1	1	1	1	1	1
58	snp_5_603614147	5	603614147	50	603612478	605118083	21	45.9601	2.18858	-0.783118	-1	HORVU5Hr1G097230	HvCK2A	A	G	1	1	1	1	1	1	1	1	1	1	1	1	1	1	1	1	1	1	1	1	1	1	1	1	1	1	1	1	1	1	1	1	1	1
59	snp_5_603614684	5	603614684	50	603612478	605118083	21	45.9601	2.18858	-0.77798	-1	HORVU5Hr1G097230	HvCK2A	A	G	1	1	1	1	1	1	1	1	1	1	1	1	1	1	1	1	1	1	1	1	1	1	1	1	1	1	1	1	1	1	1	1	1	1
60	snp_5_603614823	5	603614823	50	603612478	605118083	21	45.9601	2.18858	-0.613677	-1	HORVU5Hr1G097230	HvCK2A	A	G	1	1	1	1	1	1	1	1	1	1	1	1	1	1	1	1	1	1	1	1	1	1	1	1	1	1	1	1	1	1	1	1	1	1
61	snp_5_603614892	5	603614892	50	603612478	605118083	21	45.9601	2.18858	-0.670743	-1	HORVU5Hr1G097230	HvCK2A	A	G	1	1	1	NA	1	1	1	1	1	1	1	1	1	1	1	1	1	1	1	1	1	1	1	1	1	1	1	1	1	1	1	1	1	1
62	snp_5_603615056	5	603615056	50	603612478	605118083	21	45.9601	2.18858	-0.757243	-1	HORVU5Hr1G097230	HvCK2A	C	T	1	1	1	1	1	1	1	1	NA	1	1	1	1	1	1	1	1	1	1	1	1	1	1	1	1	1	1	1	1	1	1	1	1	1
63	snp_5_603615493	5	603615493	50	603612478	605118083	21	45.9601	2.18858	-0.698884	-1	HORVU5Hr1G097230	HvCK2A	G	A	1	1	1	1	1	1	1	1	NA	1	1	1	1	1	1	1	1	1	1	1	1	1	1	1	1	1	1	1	1	1	1	1	1	1
64	snp_5_603615644	5	603615644	50	603612478	605118083	21	45.9601	2.18858	-0.578605	-1	HORVU5Hr1G097230	HvCK2A	G	A	1	1	1	1	1	1	1	1	NA	1	1	1	1	1	1	1	1	1	1	1	1	1	1	1	1	1	1	1	1	1	1	1	1	1
65	snp_5_603615648	5	603615648	50	603612478	605118083	21	45.9601	2.18858	-0.580469	-1	HORVU5Hr1G097230	HvCK2A	T	C	1	1	1	1	1	1	1	1	NA	1	1	1	1	1	1	1	1	1	1	1	1	1	1	1	1	1	1	1	1	1	1	1	1	1
66	snp_5_603616317	5	603616317	50	603612478	605118083	21	45.9601	2.18858	-0.747823	-1	HORVU5Hr1G097230	HvCK2A	G	A	1	1	1	NA	1	1	1	1	NA	1	1	1	1	1	1	1	1	1	1	1	1	1	1	1	1	1	1	1	1	1	1	1	1	1
67	snp_5_603616894	5	603616894	50	603612478	605118083	21	45.9601	2.18858	0.612934	1	HORVU5Hr1G097230	HvCK2A	G	A	2	1	1	2	2	2	2	2	NA	2	2	2	2	2	2	1	1	2	2	1	2	2	2	2	2	2	2	2	2	2	2	2	2	2
68	snp_5_603616898	5	603616898	50	603612478	605118083	21	45.9601	2.18858	-0.385583	-1	HORVU5Hr1G097230	HvCK2A	A	G	1	1	1	1	1	1	1	1	NA	1	1	1	1	1	1	1	1	1	1	1	1	1	1	1	1	1	1	1	1	1	1	1	1	1
69	snp_5_603617202	5	603617202	50	603612478	605118083	21	45.9601	2.18858	-0.736304	-1	HORVU5Hr1G097230	HvCK2A	C	G	1	1	1	1	1	1	1	1	1	1	1	1	1	1	1	1	1	1	1	1	1	1	1	1	1	1	1	1	1	1	1	1	1	1
70	snp_5_603617654	5	603617654	50	603612478	605118083	21	45.9601	2.18858	-0.570521	-1	HORVU5Hr1G097230	HvCK2A	T	G	1	1	1	1	1	1	1	1	NA	1	1	1	1	1	1	1	1	1	1	1	1	1	1	1	1	1	1	1	1	1	1	1	1	1
71	snp_5_603618083	5	603618083	50	603612478	605118083	21	45.9601	2.18858	0.559032	1	HORVU5Hr1G097230	HvCK2A	C	T	2	1	1	NA	2	2	2	NA	NA	2	2	2	2	2	2	1	1	2	2	NA	2	2	2	2	2	2	2	2	2	2	2	2	2	2
72	snp_6_133137227	6	133137227	56	133137227	134674007	5	8.31214	1.66243	-0.582436	-1	.	NA	G	A	1	0	2	NA	2	2	1	2	NA	2	2	1	2	2	2	1	2	1	2	NA	2	2	2	2	2	2	1	2	1	1	2	1	1	2
73	snp_6_133170553	6	133170553	56	133137227	134674007	5	8.31214	1.66243	-0.251243	-1	HORVU6Hr1G031450	HvSPL11	T	C	1	1	2	NA	2	2	1	2	2	2	2	1	2	2	2	1	2	1	2	2	2	2	2	2	2	2	1	2	1	1	2	1	1	2
74	snp_6_133172173	6	133172173	56	133137227	134674007	5	8.31214	1.66243	-0.671398	-1	HORVU6Hr1G031450	HvSPL11	C	G	1	1	2	NA	2	2	1	2	NA	2	2	1	2	2	2	1	2	1	2	2	2	2	2	2	2	2	1	2	1	1	2	1	1	2
75	snp_6_133173262	6	133173262	56	133137227	134674007	5	8.31214	1.66243	-0.414674	-1	HORVU6Hr1G031450	HvSPL11	G	T	1	1	2	NA	2	2	1	NA	NA	2	2	1	2	2	2	1	2	1	2	2	2	2	2	2	2	2	1	2	1	1	2	1	1	2
76	snp_6_133174007	6	133174007	56	133137227	134674007	5	8.31214	1.66243	0.208464	1	.	NA	G	A	1	1	1	NA	1	1	1	NA	NA	1	1	1	1	1	1	1	1	1	1	1	1	1	1	1	1	1	1	1	1	1	1	1	1	1
77	snp_7_37608111	7	37608111	63	37608111	39404889	11	20.9163	1.90148	0.132624	1	HORVU7Hr1G023940	HvMADS25-2	G	C	1	1	1	NA	1	1	1	2	NA	1	2	1	1	1	1	1	1	1	1	1	1	1	1	1	1	1	1	1	1	1	1	1	1	1
78	snp_7_37609741	7	37609741	63	37608111	39404889	11	20.9163	1.90148	-0.302244	-1	HORVU7Hr1G023940	HvMADS25-2	A	G	2	2	2	NA	1	2	1	2	NA	2	2	2	2	2	2	2	2	2	2	2	2	2	2	1	2	1	2	2	2	2	2	1	1	2
79	snp_7_37610330	7	37610330	63	37608111	39404889	11	20.9163	1.90148	-0.0733121	-1	HORVU7Hr1G023940	HvMADS25-2	G	A	2	2	2	NA	1	2	0	2	NA	2	2	2	2	2	2	2	2	2	2	2	2	2	2	1	2	1	2	2	2	2	2	1	1	2
80	snp_7_37611274	7	37611274	63	37608111	39404889	11	20.9163	1.90148	0.248815	1	HORVU7Hr1G023940	HvMADS25-2	C	A	2	2	2	NA	1	2	1	2	2	2	2	2	2	0	2	2	0	2	2	2	2	2	2	1	2	0	2	2	2	2	2	1	1	2
81	snp_7_37611446	7	37611446	63	37608111	39404889	11	20.9163	1.90148	0.199785	1	HORVU7Hr1G023940	HvMADS25-2	G	C	2	2	2	0	1	2	0	1	1	2	1	2	2	2	2	2	2	2	2	2	2	2	2	1	2	1	2	2	2	2	2	1	1	2
82	snp_7_37888799	7	37888799	63	37608111	39404889	11	20.9163	1.90148	0.506076	1	HORVU7Hr1G024000	HvMADS25-3	C	A	2	2	2	2	1	2	1	0	NA	2	1	2	2	2	2	2	2	2	2	2	2	2	2	1	2	1	2	2	2	2	2	1	1	2
83	snp_7_37891608	7	37891608	63	37608111	39404889	11	20.9163	1.90148	0.21352	1	HORVU7Hr1G024000	HvMADS25-3	T	C	2	2	2	NA	1	2	1	1	NA	NA	1	2	2	2	2	2	2	2	2	2	2	2	2	1	2	1	2	2	2	2	2	1	1	2
84	snp_7_37903679	7	37903679	63	37608111	39404889	11	20.9163	1.90148	0.447951	1	HORVU7Hr1G024000	HvMADS25-3	G	T	2	2	2	NA	1	2	1	NA	NA	2	1	2	2	2	2	2	2	NA	2	2	2	2	2	1	2	0	2	2	2	2	2	1	1	2
85	snp_7_37903766	7	37903766	63	37608111	39404889	11	20.9163	1.90148	0.387246	1	HORVU7Hr1G024000	HvMADS25-3	T	C	2	2	2	NA	1	2	1	1	NA	2	1	2	2	2	2	2	2	2	2	2	2	2	2	1	2	1	2	2	2	2	2	1	1	2
86	snp_7_37904484	7	37904484	63	37608111	39404889	11	20.9163	1.90148	-0.07705	-1	HORVU7Hr1G024000	HvMADS25-3	C	T	2	2	2	NA	1	2	1	1	NA	2	1	2	2	2	2	2	2	2	2	NA	2	2	2	1	0	1	2	2	2	2	2	1	1	2
87	snp_7_37904889	7	37904889	63	37608111	39404889	11	20.9163	1.90148	0.126011	1	HORVU7Hr1G024000	HvMADS25-3	G	T	2	2	2	NA	1	2	0	NA	1	2	1	2	2	2	2	2	2	2	2	2	2	2	2	1	2	1	2	2	2	2	2	1	1	2
[truncated: 554 more columns]
