# Supplementary material for: Machine learning to predict genotypes and genotype-environment interaction associated with complex traits for genomic selection
Source: Plant Phenomics. 2026 May 19;8(3):100224. doi: 10.1016/j.plaphe.2026.100224 (PMC13320483; doi:10.1016/j.plaphe.2026.100224)
Supplement: Supplementary File 2 — The detailed list of the top 13 haplotype blocks and the top-ranking SNP markers associated with grain yield. Each row represents one SNP marker, and the column ID is the SNP ID, chrom is the chromosome, POS is the location of the marker, Hap_Block is the haplotype block ID that containing the SNP marker, Block_Start is the starting position of the haplotype block that contains the marker, Block_End is the end position of the haplotype blocks, Marker_Count is how many top-ranking SNP marker that haplotype block contains. TotalW is the total effect of the haplotype block on phenotype calculated by summing the absolute effects of all contained markers, MeanW is the mean absolute effect of the haplotype block. Positive_effect is the if the marker has a positive effect on phenotype, +1 represents a positive effect while −1 represents a negative effect, and TotalB is the weighted effect on the phenotype when positive and negative effects are considered. Gene_ID is the annotated gene accession, and Gene_Name is the name of the gene. REF is the reference allele, which is Morex, and ALT is the alternative allele. Columns afterwards are the genotypes of the barley lines. [file mmc3.xlsx]

## Sheet: Haploytypes_yld
	ID	chrom	POS	Hap_Blocks	Block_Start	Block_End	Marker_Count	TotalW	MeanW	TotalB	Positive_eff	Gene_ID	Gene_Name	REF	ALT	020055-57	02043-20	02055-94	02S169-51-45	04053-034	04055-119	04056-088	04S213D-B-11	04S213D-B-110	04S213D-B-125	04S213D-B-20	04S213D-B-27	04S213D-B-57	04S353D-84	05066-186	05067-062	05067-128	05068-003	05073-075	07T741	83SL:517	83SM:522	84SH:540	84SL:551	85SW:576	86S642-27-40	90S205-129-19	90S205-45-46	90S330-48-31	90S330-48-33	91HBSN24	91IBON100	91IBON24	91IBON45
1	snp_1_359703846	1	359703846	9	359703846	361203985	3	22.9414	7.64713	70.1752	1	.	NA	A	G	2	2	2	2	2	2	2	2	NA	2	2	2	2	2	2	2	2	2	1	1	2	2	2	2	2	2	2	2	2	2	1	1	1	1
2	snp_1_359703848	1	359703848	9	359703846	361203985	3	22.9414	7.64713	56.3871	1	.	NA	C	T	2	2	2	2	2	2	2	2	NA	2	2	2	2	2	2	2	2	2	1	1	2	2	2	2	2	2	1	1	2	2	1	1	1	1
3	snp_1_359703985	1	359703985	9	359703846	361203985	3	22.9414	7.64713	35.7937	1	.	NA	G	T	2	2	0	NA	2	2	2	NA	NA	2	2	2	2	2	2	2	2	2	1	1	0	2	2	2	2	2	1	1	2	2	1	1	1	1
4	snp_1_421515942	1	421515942	11	421515942	423016359	4	13.5523	3.38808	11.2272	1	.	NA	A	G	0	0	0	1	0	0	1	1	NA	1	1	0	1	1	0	1	0	1	1	1	1	1	0	2	1	0	0	0	1	1	2	0	2	2
5	snp_1_421516158	1	421516158	11	421515942	423016359	4	13.5523	3.38808	22.5998	1	.	NA	T	A	0	0	0	NA	0	0	0	1	NA	0	0	0	1	0	0	0	0	1	1	NA	0	0	0	0	0	0	0	0	1	0	0	1	0	1
6	snp_1_421516318	1	421516318	11	421515942	423016359	4	13.5523	3.38808	-16.2928	-1	.	NA	C	A	0	0	0	NA	0	0	0	1	NA	0	0	0	1	0	0	0	0	0	0	0	0	0	0	2	0	0	0	0	0	0	2	0	2	2
7	snp_1_421516359	1	421516359	11	421515942	423016359	4	13.5523	3.38808	-25.2968	-1	.	NA	A	C	0	0	1	NA	0	0	0	1	NA	1	0	1	1	1	0	1	1	1	1	0	0	1	0	2	1	0	1	1	0	1	2	0	2	2
8	snp_2_80405222	2	80405222	17	80405222	81905293	3	11.8609	3.95364	-32.0781	-1	HORVU2Hr1G025720	NA	G	A	0	1	1	1	1	1	1	0	NA	0	2	0	1	2	0	0	1	2	2	0	0	2	0	0	0	2	0	0	0	0	1	1	1	0
9	snp_2_80405291	2	80405291	17	80405222	81905293	3	11.8609	3.95364	-24.2782	-1	HORVU2Hr1G025720	NA	C	T	1	1	2	1	2	0	0	1	NA	1	1	1	2	1	1	1	2	1	1	NA	1	1	1	1	1	1	1	1	1	1	1	1	1	1
10	snp_2_80405293	2	80405293	17	80405222	81905293	3	11.8609	3.95364	-32.5992	-1	HORVU2Hr1G025720	NA	G	A	1	1	2	1	2	0	0	1	NA	1	1	1	2	1	1	1	2	1	1	NA	1	1	1	1	1	1	1	1	1	1	1	1	1	1
11	snp_2_160353179	2	160353179	20	160353179	161855232	6	23.0393	3.83988	56.6917	1	HORVU2Hr1G036280	HvGARMP-2	G	A	1	1	1	2	2	2	1	1	NA	NA	2	2	1	2	1	1	NA	1	1	NA	1	1	2	1	1	2	1	1	1	1	1	2	2	1
12	snp_2_160354963	2	160354963	20	160353179	161855232	6	23.0393	3.83988	40.7239	1	HORVU2Hr1G036280	HvGARMP-2	A	C	1	1	1	NA	2	2	1	1	2	2	2	2	1	2	1	1	1	1	1	2	1	1	2	1	1	2	1	1	1	1	1	2	2	1
13	snp_2_160354964	2	160354964	20	160353179	161855232	6	23.0393	3.83988	40.6529	1	HORVU2Hr1G036280	HvGARMP-2	G	C	1	1	1	NA	2	2	1	1	2	2	2	2	1	2	1	1	1	1	1	1	1	1	2	1	1	2	1	1	1	1	1	2	2	1
14	snp_2_160355023	2	160355023	20	160353179	161855232	6	23.0393	3.83988	46.1599	1	HORVU2Hr1G036280	HvGARMP-2	T	G	1	1	1	2	2	2	1	1	NA	2	2	2	1	2	1	1	1	1	1	1	1	1	2	1	1	2	1	1	1	1	1	2	2	1
15	snp_2_160355086	2	160355086	20	160353179	161855232	6	23.0393	3.83988	44.289	1	HORVU2Hr1G036280	HvGARMP-2	C	A	1	1	1	2	2	2	1	1	NA	2	2	2	1	2	1	1	1	1	1	2	1	1	2	1	1	2	1	1	1	1	1	2	2	1
16	snp_2_160355232	2	160355232	20	160353179	161855232	6	23.0393	3.83988	38.3034	1	HORVU2Hr1G036280	HvGARMP-2	C	T	1	1	1	2	2	2	1	1	NA	2	2	2	1	2	1	1	1	1	1	2	1	1	2	1	1	2	1	1	1	1	1	2	2	1
17	snp_3_112633626	3	112633626	38	112633626	114134929	3	10.0089	3.33628	41.3446	1	.	NA	C	T	0	0	0	1	0	0	1	1	NA	1	1	0	0	1	1	0	1	0	0	2	1	1	1	1	0	0	0	0	0	0	1	1	1	1
18	snp_3_112634446	3	112634446	38	112633626	114134929	3	10.0089	3.33628	9.17381	1	.	NA	G	C	1	1	1	1	NA	0	0	1	NA	0	1	1	0	1	0	0	1	0	1	1	0	0	0	1	0	0	0	0	0	0	1	0	0	1
19	snp_3_112634929	3	112634929	38	112633626	114134929	3	10.0089	3.33628	-16.7821	-1	.	NA	C	T	0	1	1	NA	0	1	0	NA	NA	0	1	1	1	NA	1	0	1	NA	1	1	1	0	0	0	1	0	0	1	1	1	1	1	1	1
20	snp_3_634078704	3	634078704	46	634078704	636431110	8	49.9275	6.24094	-42.3996	-1	HORVU3Hr1G090980	HvGA20ox2	A	T	1	1	NA	NA	2	1	1	1	NA	1	1	1	1	1	1	NA	NA	NA	1	2	1	1	1	1	NA	1	1	1	1	1	2	1	1	1
21	snp_3_634079937	3	634079937	46	634078704	636431110	8	49.9275	6.24094	104.36	1	HORVU3Hr1G090980	HvGA20ox2	C	T	2	2	2	NA	NA	2	2	2	NA	2	2	2	2	2	1	NA	NA	NA	1	NA	2	2	1	2	NA	2	2	2	2	2	1	2	1	1
22	snp_3_634079978	3	634079978	46	634078704	636431110	8	49.9275	6.24094	-24.2429	-1	HORVU3Hr1G090980	HvGA20ox2	G	A	1	1	NA	NA	1	1	1	1	NA	1	1	1	1	1	1	NA	NA	NA	2	NA	1	1	1	1	NA	1	1	1	1	1	NA	1	2	1
23	snp_3_634189000	3	634189000	46	634078704	636431110	8	49.9275	6.24094	-38.1483	-1	HORVU3Hr1G091000	HvPI-2	A	G	1	1	1	1	2	1	1	1	NA	1	1	1	1	1	1	1	1	1	1	2	1	1	1	1	1	1	1	1	1	1	2	1	1	1
24	snp_3_634189663	3	634189663	46	634078704	636431110	8	49.9275	6.24094	-5.94869	-1	HORVU3Hr1G091000	HvPI-2	T	A	1	0	1	NA	NA	1	1	1	NA	1	1	1	0	1	1	1	0	1	1	2	1	1	1	1	1	1	1	1	1	1	1	1	0	1
25	snp_3_634190153	3	634190153	46	634078704	636431110	8	49.9275	6.24094	-34.8978	-1	HORVU3Hr1G091000	HvPI-2	A	G	1	1	1	NA	2	1	1	1	1	1	1	1	1	1	1	1	1	1	1	2	1	1	1	1	1	1	1	1	1	1	2	1	1	1
26	snp_3_634928088	3	634928088	46	634078704	636431110	8	49.9275	6.24094	40.4963	1	HORVU3Hr1G091250	HvCIGARP-2	A	T	2	2	2	2	1	2	2	2	2	2	2	2	2	2	2	2	2	2	2	1	2	2	2	2	2	2	2	2	2	2	1	2	2	2
27	snp_3_634931110	3	634931110	46	634078704	636431110	8	49.9275	6.24094	25.3126	1	HORVU3Hr1G091250	HvCIGARP-2	A	G	2	2	2	2	1	2	2	2	NA	2	2	2	2	2	2	2	2	2	2	1	2	2	2	2	2	2	2	2	2	2	1	2	2	2
28	snp_4_627080516	4	627080516	56	627080516	628582555	4	13.4048	3.3512	-22.2153	-1	HORVU4Hr1G084020	HvCMF4	A	C	1	2	1	NA	1	2	2	2	NA	2	2	2	2	2	2	2	1	1	1	2	1	2	2	1	1	1	2	2	2	2	1	2	2	2
29	snp_4_627080614	4	627080614	56	627080516	628582555	4	13.4048	3.3512	-43.8981	-1	HORVU4Hr1G084020	HvCMF4	A	G	1	2	2	2	1	2	2	2	NA	2	2	2	2	2	2	2	2	2	1	2	1	2	2	1	2	1	2	2	2	2	2	2	2	1
30	snp_4_627082280	4	627082280	56	627080516	628582555	4	13.4048	3.3512	-27.0214	-1	HORVU4Hr1G084020	HvCMF4	T	C	1	1	1	1	1	2	1	2	2	0	0	0	0	2	2	2	1	1	1	2	1	2	2	1	1	1	0	0	2	2	1	2	0	1
31	snp_4_627082555	4	627082555	56	627080516	628582555	4	13.4048	3.3512	-18.1015	-1	HORVU4Hr1G084020	HvCMF4	T	A	1	1	1	1	1	2	1	2	NA	2	2	0	2	2	0	2	1	1	1	NA	1	2	2	1	1	1	2	2	2	2	1	0	2	1
32	snp_5_131870539	5	131870539	61	131870539	133501788	3	10.5116	3.50387	-39.7006	-1	.	NA	G	A	0	0	2	2	2	2	0	0	NA	0	0	0	2	0	2	0	2	2	2	2	0	0	0	0	0	0	0	0	0	2	0	2	2	0
33	snp_5_131998865	5	131998865	61	131870539	133501788	3	10.5116	3.50387	63.8015	1	.	NA	G	C	2	2	2	0	2	2	2	2	NA	0	2	2	0	2	2	2	2	0	0	2	0	0	2	2	2	2	0	0	2	2	0	0	0	2
34	snp_5_132001788	5	132001788	61	131870539	133501788	3	10.5116	3.50387	-42.1949	-1	.	NA	A	G	2	2	2	NA	0	0	2	2	NA	2	2	0	0	2	2	2	NA	2	NA	2	2	2	2	2	2	2	2	2	2	2	2	2	2	2
35	snp_5_243851853	5	243851853	67	243851853	245524104	4	13.7855	3.44638	60.1283	1	.	NA	T	C	0	2	2	NA	2	0	2	0	2	0	NA	2	0	2	2	0	0	0	2	0	0	2	0	2	2	2	2	0	0	2	2	2	0	2
36	snp_5_243996248	5	243996248	67	243851853	245524104	4	13.7855	3.44638	-19.2112	-1	.	NA	A	T	0	0	1	NA	1	1	1	NA	1	1	1	0	1	NA	0	0	1	0	1	1	0	0	1	1	0	0	0	0	0	0	1	1	0	0
37	snp_5_244021572	5	244021572	67	243851853	245524104	4	13.7855	3.44638	21.3028	1	.	NA	C	A	0	0	0	2	0	0	0	2	NA	2	0	0	0	0	0	2	0	2	0	2	2	0	0	0	2	0	0	0	2	0	2	2	0	2
38	snp_5_244024104	5	244024104	67	243851853	245524104	4	13.7855	3.44638	-31.8404	-1	.	NA	A	G	2	2	2	NA	2	2	2	2	NA	0	2	2	2	2	2	2	0	0	2	0	0	2	2	2	2	0	2	2	2	2	2	2	2	2
39	snp_5_559673235	5	559673235	80	559673235	562088323	10	33.8296	3.38296	-67.4639	-1	HORVU5Hr1G080300	HvCBF4A	G	T	1	1	2	1	1	2	1	1	NA	1	1	1	2	2	1	1	2	1	2	1	1	1	1	1	1	1	1	2	1	1	1	1	2	1
40	snp_5_560195991	5	560195991	80	559673235	562088323	10	33.8296	3.38296	-29.0751	-1	HORVU5Hr1G080350	HvCBF14	T	A	1	1	2	1	1	2	1	1	1	1	1	1	2	2	1	1	2	1	2	1	1	1	1	1	1	1	1	2	1	1	1	1	2	1
41	snp_5_560570138	5	560570138	80	559673235	562088323	10	33.8296	3.38296	-4.57127	-1	HORVU5Hr1G080420	HvCBF3	C	G	2	1	1	1	2	1	0	2	NA	2	2	2	1	1	2	1	1	1	1	1	1	1	1	2	1	2	1	1	2	2	1	1	1	1
42	snp_5_560570331	5	560570331	80	559673235	562088323	10	33.8296	3.38296	-55.5197	-1	HORVU5Hr1G080420	HvCBF3	C	A	1	1	2	1	1	2	1	1	NA	1	1	1	2	2	1	1	2	1	2	1	1	1	1	1	1	1	1	2	1	1	1	1	2	1
43	snp_5_560587395	5	560587395	80	559673235	562088323	10	33.8296	3.38296	-26.9606	-1	HORVU5Hr1G080430	HvCBF10A	G	C	0	1	2	1	0	2	0	0	NA	0	0	0	2	2	0	1	2	1	2	1	1	1	1	0	1	0	1	2	0	0	1	1	2	1
44	snp_5_560588247	5	560588247	80	559673235	562088323	10	33.8296	3.38296	33.2677	1	.	NA	G	A	0	0	0	NA	0	0	0	2	NA	2	2	0	0	0	0	1	1	2	0	2	1	1	1	0	1	0	0	0	0	0	0	0	0	0
45	snp_5_560588251	5	560588251	80	559673235	562088323	10	33.8296	3.38296	33.7941	1	.	NA	G	T	0	0	0	NA	0	0	0	2	NA	2	2	0	0	0	0	1	1	2	0	2	1	1	1	0	1	0	0	0	0	0	0	0	0	0
46	snp_5_560588278	5	560588278	80	559673235	562088323	10	33.8296	3.38296	40.1277	1	.	NA	G	A	2	2	0	NA	2	0	2	2	NA	2	2	2	0	0	2	1	2	NA	0	2	1	1	1	2	1	2	2	0	2	2	2	2	0	2
47	snp_5_560588280	5	560588280	80	559673235	562088323	10	33.8296	3.38296	26.4153	1	.	NA	T	A	1	1	0	NA	1	0	1	1	NA	1	1	1	0	0	1	1	1	NA	0	1	1	1	1	1	1	1	1	0	1	1	1	1	0	1
48	snp_5_560588323	5	560588323	80	559673235	562088323	10	33.8296	3.38296	29.9884	1	.	NA	G	A	1	1	0	NA	1	0	1	1	NA	1	1	1	0	0	1	1	2	NA	0	1	NA	1	1	1	1	1	1	0	1	1	1	1	0	1
49	snp_5_598231913	5	598231913	84	598231913	600831920	6	25.3258	4.22097	26.4493	1	HORVU5Hr1G095400	HvADA2	T	C	1	1	1	0	1	1	0	2	NA	2	2	2	1	1	1	1	1	1	1	1	2	2	2	2	2	1	2	2	1	1	1	1	1	1
50	snp_5_598232043	5	598232043	84	598231913	600831920	6	25.3258	4.22097	43.6912	1	HORVU5Hr1G095400	HvADA2	G	A	1	1	1	2	1	1	0	2	NA	2	2	2	1	1	1	1	1	1	1	1	2	2	2	2	2	1	2	2	1	1	1	1	1	1
51	snp_5_599122947	5	599122947	84	598231913	600831920	6	25.3258	4.22097	-29.4584	-1	HORVU5Hr1G095630	HvBM5 (HvVRN-H1)	T	G	1	1	1	1	1	1	1	1	NA	1	1	1	1	1	1	1	NA	1	1	1	1	1	1	1	2	1	1	1	1	1	1	1	1	1
52	snp_5_599329482	5	599329482	84	598231913	600831920	6	25.3258	4.22097	-10.5688	-1	.	NA	A	T	1	1	1	1	1	1	1	1	NA	1	1	1	1	1	1	1	1	1	1	1	1	1	1	1	1	1	1	1	1	1	1	1	1	1
53	snp_5_599329864	5	599329864	84	598231913	600831920	6	25.3258	4.22097	-47.865	-1	HORVU5Hr1G095710	HvAGLG1	T	C	2	1	2	1	2	2	2	1	NA	1	1	1	2	2	2	2	2	2	1	2	1	1	1	1	2	1	1	1	2	2	2	2	2	2
54	snp_5_599331920	5	599331920	84	598231913	600831920	6	25.3258	4.22097	-33.1288	-1	HORVU5Hr1G095710	HvAGLG1	C	T	1	1	1	1	1	1	1	1	NA	1	1	1	1	1	1	1	1	1	1	1	1	1	1	1	1	1	1	1	1	1	1	1	1	1
55	snp_7_35129549	7	35129549	102	35129549	36988946	2	10.6	5.30002	-56.8121	-1	.	NA	C	T	1	1	1	2	1	0	0	1	NA	1	1	1	1	1	1	0	1	1	0	1	0	0	1	1	1	1	0	0	0	0	1	1	1	2
56	snp_7_35488946	7	35488946	102	35129549	36988946	2	10.6	5.30002	-41.3422	-1	.	NA	C	T	1	1	0	1	1	0	0	1	NA	1	1	1	0	0	1	0	0	1	0	1	0	0	0	0	1	1	0	0	0	0	1	1	1	0
57	snp_7_631947468	7	631947468	113	631947468	633449363	4	13.9102	3.47756	-38.9246	-1	HORVU7Hr1G110980	HvSPLP	G	A	0	0	0	0	1	0	1	0	2	1	0	0	0	0	0	0	0	1	0	0	0	0	0	1	1	0	0	1	0	0	0	0	0	0
58	snp_7_631947469	7	631947469	113	631947468	633449363	4	13.9102	3.47756	37.9453	1	HORVU7Hr1G110980	HvSPLP	C	G	2	2	2	2	0	2	0	0	2	1	0	0	2	2	2	2	2	2	2	0	0	0	0	0	1	0	0	0	2	2	2	0	2	2
59	snp_7_631948152	7	631948152	113	631947468	633449363	4	13.9102	3.47756	-63.9662	-1	HORVU7Hr1G110980	HvSPLP	A	G	1	1	1	NA	2	1	2	1	NA	2	1	1	1	1	1	1	1	2	1	1	1	1	1	2	1	1	1	2	1	1	1	1	1	1
60	snp_7_631949363	7	631949363	113	631947468	633449363	4	13.9102	3.47756	31.3446	1	HORVU7Hr1G110980	HvSPLP	G	C	2	1	1	1	1	2	1	1	NA	1	1	1	2	2	2	2	1	1	2	1	1	1	1	1	1	1	1	1	1	1	2	1	1	2
[truncated: 554 more columns]
