# Supplementary material for: Machine learning to predict genotypes and genotype-environment interaction associated with complex traits for genomic selection
Source: Plant Phenomics. 2026 May 19;8(3):100224. doi: 10.1016/j.plaphe.2026.100224 (PMC13320483; doi:10.1016/j.plaphe.2026.100224)
Supplement: Supplementary File 3 — All the predicted haplotypes for each of 13 key haplotype blocks and their mapping to all genotyped barley lines associated with grain yield. Each sheet of the Excel file represents one haplotype block. Hap is the predicted haplotype; Lines are the barley lines that have the same haplotype where each line is separated by “|”; Line_Count is the number of lines have the same haplotype; WEffect is the predicted effect of the haplotype on the phenotype calculated using summation of weighted effects of each markers; Effect is the categorical effect of the haplotype where positive homozygous marker has an effect of +1, negative homozygous marker has an effect of −1, and heterozygous marker has half of the effect of the homozygous one. SNP_ID is the list of the IDs of all the top-ranking markers of the haplotype, separated by “|”. Within the column Lines, “BEST” represents the haplotype predicted to have the most significant positive effect on phenotype and “WORST” represents the haplotype predicted to have the most significant negative effect. [file mmc4.xlsx]

## Sheet: Hap_Chr1H_1
	Hap	Lines	Line_Count	WEffect	Effect	SNP_ID
1	222	020055-57|02043-20|04053-034|04055-119|04056-088|04S213D-B-125|04S213D-B-20|04S213D-B-27|04S213D-B-57|04S353D-84|05066-186|05067-062|05067-128|05068-003|83SM:522|84SH:540|84SL:551|85SW:576|86S642-27-40|90S330-48-31|90S330-48-33|94S909G-12-7|94S909G-20-19|95S021-71-23|95S028-19-36|95S029-102-30|96S080-20-32|AB 34-6|AB 47-5|AB 47-6|AC Oxbow|Albert|Annabell|Antarctica 01|Arapiles|Ariel*|ARUPO|ARUPOB…	293	162.356	3	snp_1_359703846|snp_1_359703848|snp_1_359703985
2	220	02055-94|83SL:517|94S920W-18-6|95S005-29-20|C01P-37|C01P-53|Grout|H96009006|Krona|La Trobe|Luxor|MC9924-012|TR117a|VB0330|VB0916|WABAR2334|WABAR2353|WABAR2427|WVA22	19	126.562	2	snp_1_359703846|snp_1_359703848|snp_1_359703985
3	22.	02S169-51-45|04S213D-B-11|95S984-80-32|Astoria|Atem|BEKA|BOLRON|Brindabella|CDC Sisler|Chapais|CLE191|Coor's|DH29316|EB1111|EB1112|Henley|Kustaa|LVC13|NFC TIPPLE|NRB091124|PERUN|Ruti|SALOON*|Schooner|STABIL|TR473|Ursa|WADH5089|WI4597	29	126.562	2	snp_1_359703846|snp_1_359703848|snp_1_359703985
4	...	04S213D-B-110|AB 14-1|Beatrice|C04A-35|CDC Copeland|CDC SPRINGSIDE|CLE272|CONRAD|COOPER|Donaria|GALAN|ICB93-0781-43AP-0AP|Mie*|Pearl|SHYRI|Stars-9577B|Tremois	17	0	0	snp_1_359703846|snp_1_359703848|snp_1_359703985
5	111	05073-075|07T741|91HBSN24|91IBON100|91IBON24|91IBON45|91IBON5|91IBON99|96S117-206|AC METCALFE|ARUPOBC6|B511|B559|B585|B697|B751|B795|B87/14-18|B87/14-9|BEARPAW|BM9647D-66|BM9752D-125|BM9924D-152|BM9929-88|BM9936-80|BoaFe|BOWMAN|Bridge|C2-05-10/263|C2-05-10/437|C2-05-301-10|C2-05-337-2|C2-05-63/702|C2-05-63/710|C2-05-64/754|C2-05-89/878|C2-05-89/953|CBSS95M00084S-9M-2Y-3M-0Y|CBSS95M00597T-B-3M-1Y-…	161	81.178	1.5	snp_1_359703846|snp_1_359703848|snp_1_359703985
6	211	90S205-129-19|90S205-45-46|95S008-108-27|95S009-81-33|Beecher|Charlottetown|CM67|DAYTON|Edda|Fleet|FR/DAYTON|H91011001|Hml-02/ArabiAbiad/3/Api/CM67//Nacta/4/WI2269/Espe|Inari|Kalkreuther Fruhe|MMiscBYDV-92|MODOC|MoroccanLandrace|Mundah|Olsok|SEEBE|Shinonome|SpanishLandrace-355|Stellar-ND|Tore*|UWA93TK16-C12|UWA94TK18-18|UWA95TK24-5|UWA96T45-07-26|W2 2010-5-17|WABAR2378	31	116.266	2	snp_1_359703846|snp_1_359703848|snp_1_359703985
7	..2	AB 47-4|Nordal	2	35.7937	1	snp_1_359703846|snp_1_359703848|snp_1_359703985
8	002	ADAGIO|Clara|WI4889	3	35.7937	1	snp_1_359703846|snp_1_359703848|snp_1_359703985
9	..1	BT497|BT922 or B1602|I96-339|IGB1139	4	17.8968	0.5	snp_1_359703846|snp_1_359703848|snp_1_359703985
10	200	C01P-32|Oxford|RUBIN (Rph12)|WABAR2234|WABAR2248	5	70.1752	1	snp_1_359703846|snp_1_359703848|snp_1_359703985
11	110	CDC GOODALE|I91-698|SB01513	3	63.2812	1	snp_1_359703846|snp_1_359703848|snp_1_359703985
12	201	CI5791	1	88.0721	1.5	snp_1_359703846|snp_1_359703848|snp_1_359703985
13	001	EB1110|Larker|Lewis|Newdale|WI4625	5	17.8968	0.5	snp_1_359703846|snp_1_359703848|snp_1_359703985
14	000	EMPRESS|LR84%765|MANLEY|Mosane	4	0	0	snp_1_359703846|snp_1_359703848|snp_1_359703985
15	011	Foster|Merit|UWAshortwhiteseln8907	3	46.0904	1	snp_1_359703846|snp_1_359703848|snp_1_359703985
16	11.	Granifen|SHN296|Tradition	3	63.2812	1	snp_1_359703846|snp_1_359703848|snp_1_359703985
17	022	H92036005Z|Jubilant	2	92.1808	2	snp_1_359703846|snp_1_359703848|snp_1_359703985
18	1.1	NB1054/ALELI	1	52.9845	1	snp_1_359703846|snp_1_359703848|snp_1_359703985
19	210	Ricardo	1	98.3688	1.5	snp_1_359703846|snp_1_359703848|snp_1_359703985
20	0.2	Sissy	1	35.7937	1	snp_1_359703846|snp_1_359703848|snp_1_359703985
21	222	BEST|020055-57|02043-20|04053-034|04055-119|04056-088|04S213D-B-125|04S213D-B-20|04S213D-B-27|04S213D-B-57|04S353D-84|05066-186|05067-062|05067-128|05068-003|83SM:522|84SH:540|84SL:551|85SW:576|86S642-27-40|90S330-48-31|90S330-48-33|94S909G-12-7|94S909G-20-19|95S021-71-23|95S028-19-36|95S029-102-30|96S080-20-32|AB 34-6|AB 47-5|AB 47-6|AC Oxbow|Albert|Annabell|Antarctica 01|Arapiles|Ariel*|ARUPO|A…	293	162.356	3	snp_1_359703846|snp_1_359703848|snp_1_359703985
22	000	WORST|EMPRESS|LR84%765|MANLEY|Mosane	4	0	0	snp_1_359703846|snp_1_359703848|snp_1_359703985

## Sheet: Hap_Chr1H_2
	Hap	Lines	Line_Count	WEffect	Effect	SNP_ID
1	0000	020055-57|02043-20|04053-034|04055-119|05066-186|84SH:540|86S642-27-40|94S920W-18-6|95S005-29-20|AC METCALFE|AC Oxbow|Antarctica 01|Arapiles|ARUPOBC1|B697|B87/14-21|Bentley|BM9311-35|BM9507-109|BM9645-96|BM9929-88|Bridge|Bussell|C01P-53|C2-05-301-10|C98Prel-29|CBSS98M00022T-0TOPY-0M-1Y-2M-0Y|CDC Kendall|CDC Stratus|Cellar|Charger|Charlottetown|Chebec|CLE196|CLE198|CLE203|Conlon|DAYTON|Delibes|DET…	115	0	0	snp_1_421515942|snp_1_421516158|snp_1_421516318|snp_1_421516359
2	0001	02055-94|04S213D-B-27|05067-128|90S205-129-19|90S205-45-46|B511|BM9752D-125|BM9857-263-1|C98Prel-56|Chinook|EB1112|GrangeR|Harriot|HB805-BZ594-26|Heart|Heris|I90-137-1|I91-696|I93-635|I96-92|Lewis|LVC17|ND23265|Nevada|Nordus|Penelope|Prior|Prosa|Quasar|SD432-SM95509|SH01662|SIMBA|Sissy|Sloop SA|Sloop VIC|SMBA10-2324|SVB21|TR07393|VB0901|VB9104|WABAR2270|WABAR2421|WADH5089|Welam|WI4619|Wimmera|WVC3	47	-12.6484	-0.5	snp_1_421515942|snp_1_421516158|snp_1_421516318|snp_1_421516359
3	1...	02S169-51-45|AB 14-1|CDC Sisler	3	5.61362	0.5	snp_1_421515942|snp_1_421516158|snp_1_421516318|snp_1_421516359
4	1000	04056-088|04S213D-B-20|83SL:517|94S909G-20-19|95S009-81-33|96S117-206|Albert|Annabell|Atribut|B645|BM9204-17|BM9607-34|BM9647D-66|BM9904DT-17-8|BM9924D-152|BOWMAN|C01P-32|C01P-66|C2-05-63/710|C2-05-89/953|Camelot|CARAVELA|CATRIN|CDC UNITY|CI5791|Claret/50c114//Yoshikei|CORGI|Cowabbie|DH29316|Draught|EUNOVA|EUROPA|Flagon|H91011001|HB08306|Hml/I88-549-3|Hu Mai 4 Hao|I01-106-2-2|I89-420|I91-686|I91-…	86	5.61362	0.5	snp_1_421515942|snp_1_421516158|snp_1_421516318|snp_1_421516359
5	1111	04S213D-B-11|04S213D-B-57|91IBON99|Ariel*|ARUPOBC6|Atem|BoaFe|BT922 or B1602|C04A-29|C2-05-89/827|C98Prel-60|Caminant|CDC Guardian|CDC Yorkton|Clara|Commander|Conchita|Coor's|Dana*|Granifen|IGB1103|IGB1120|Jubilant|KNEIFLUV P 13|Landlord|Larker|Lumar|NRB07124|NRB091124|P7219.92|PERUN|Riviera|ROBUST|SALOON*|Steffi|SVA11|SVB3|TR09120|Tradition|TRIUMPH|VODKA|WABAR2259|WABAR2334|WABAR2425|WABAR2436|W…	51	-3.88131	0	snp_1_421515942|snp_1_421516158|snp_1_421516318|snp_1_421516359
6	....	04S213D-B-110|AB 34-6|CONRAD|GALAN|UVC35	5	0	0	snp_1_421515942|snp_1_421516158|snp_1_421516318|snp_1_421516359
7	1001	04S213D-B-125|04S353D-84|05067-062|83SM:522|85SW:576|90S330-48-33|94S909G-12-7|ADAGIO|B559|Bass|Buloke|C01P-37|C2-05-10/437|C2-05-63/702|CLE191|CLE234|COOPER|Dash|EB1110|H92066207Z|HB382|HB395|Heriot|I93-608|IGB1211|IGB1244|KOMPAKT|La Trobe|Lindwall|LR84%765|MC9939-039|MC9939-048|Merit|ORBIT|Regina|RUSSIA24|Ruti|SM02544|Tantangara|TG121-1|Tipper//WI2291/WI2269|TOPAS|TR176|TR638|Tremois|VIC86045B|…	57	-7.03479	0	snp_1_421515942|snp_1_421516158|snp_1_421516318|snp_1_421516359
8	1101	05068-003|05073-075|AB 47-6|DH29419|Hannan|I88-534|IGB1138|Krona|MC9924-031|PICCOLO|Stirling|Tilga|TR*GR916-10|TR979-CEBECO9424|WI4602	15	4.2651	0.5	snp_1_421515942|snp_1_421516158|snp_1_421516318|snp_1_421516359
9	1.00	07T741|Radiant	2	5.61362	0.5	snp_1_421515942|snp_1_421516158|snp_1_421516318|snp_1_421516359
10	2022	84SL:551|91HBSN24|91IBON24|91IBON5|B751|BVDV-019|BVDV-026|CBSS95M00084S-9M-2Y-3M-0Y|CBSS95M00597T-B-3M-1Y-1M-0Y|CI9819|EMIRCOMPLEX|H96009006|IG 16957|Inari|Maritime|MODOC|NB1054/ALELI|ND22170|RETROARUPOBV-9225|Ricardo|Torrens|TR363|TR645|UWA2Rseln9506	24	-30.3624	-1	snp_1_421515942|snp_1_421516158|snp_1_421516318|snp_1_421516359
11	1100	90S330-48-31|95S008-108-27|B795|Barke|BEARPAW|Beecher|Braemar|C01A-22|CzechLandrace-243|DH29370|EB1111|Grout|Hamelin|Havanna|IGB1243|KASTICKY|Lacey|Margret|MNBrite|Oxford|Patty|SB03180|SM02494|Sublette|UWA95TK24-5|Volla|WI4666|WI4890	28	16.9135	1	snp_1_421515942|snp_1_421516158|snp_1_421516318|snp_1_421516359
12	0100	91IBON100|B87/14-18|B87/14-9|C2-05-89/878|Gimpel|MC9924-023|SANALTA|Shepherd	8	11.2999	0.5	snp_1_421515942|snp_1_421516158|snp_1_421516318|snp_1_421516359
13	2122	91IBON45|95S021-71-23|CLE194|Doolup|ICB 104039|MoroccanLandrace	6	-19.0625	-0.5	snp_1_421515942|snp_1_421516158|snp_1_421516318|snp_1_421516359
14	0110	95S028-19-36	1	3.15348	0	snp_1_421515942|snp_1_421516158|snp_1_421516318|snp_1_421516359
15	1011	95S029-102-30|95S984-80-32|Bellini|Binalong|BOLRON|CDC Reserve|CLE226|EMPRESS|IGB1115|IGB1234|KLAXON|NCL5-98-9-1|Nirasaki Nijo 9|REGENT|Roxanna|SH99616|SM99542|SMBA11-1771|SMBA12-1361|Tmp*Gmt121-1|Tolar|UWAbrightearlyseln4670|WABAR2244|WI4749|WI4887	25	-15.1812	-0.5	snp_1_421515942|snp_1_421516158|snp_1_421516318|snp_1_421516359
16	1201	96S080-20-32|Rawson	2	15.565	1	snp_1_421515942|snp_1_421516158|snp_1_421516318|snp_1_421516359
17	12..	AB 47-4	1	28.2134	1.5	snp_1_421515942|snp_1_421516158|snp_1_421516318|snp_1_421516359
18	.101	AB 47-5	1	-1.34852	0	snp_1_421515942|snp_1_421516158|snp_1_421516318|snp_1_421516359
19	1211	ARUPO	1	7.41859	0.5	snp_1_421515942|snp_1_421516158|snp_1_421516318|snp_1_421516359
20	.112	Astoria	1	-22.1433	-1	snp_1_421515942|snp_1_421516158|snp_1_421516318|snp_1_421516359
21	0011	B521|BT558|C2-05-337-2|CDC Meredith|DH29317|FILIPPA|HB380|Henley|Nasu Nijo|Newdale|NRB08308|Optic|PEWTER|TR07114	14	-20.7948	-1	snp_1_421515942|snp_1_421516158|snp_1_421516318|snp_1_421516359
22	.000	B531|B585|C2-05-89/893|DH29287|Haruna Nijo|LOCEB-30|Skiff|VB0916|VIC--8717|WB146|WI4572|WI4584|WI4778|WVA19	14	0	0	snp_1_421515942|snp_1_421516158|snp_1_421516318|snp_1_421516359
23	...1	Beatrice	1	-12.6484	-0.5	snp_1_421515942|snp_1_421516158|snp_1_421516318|snp_1_421516359
24	.011	BEKA	1	-20.7948	-1	snp_1_421515942|snp_1_421516158|snp_1_421516318|snp_1_421516359
25	222.	BM9936-80	1	17.5342	1	snp_1_421515942|snp_1_421516158|snp_1_421516318|snp_1_421516359
26	1.11	Brindabella|C04A-35|CDC GOODALE|CLE270|Expres|FORMULA|Legacy|NAIRN	8	-15.1812	-0.5	snp_1_421515942|snp_1_421516158|snp_1_421516318|snp_1_421516359
27	2010	BT497|MN607	2	3.08083	0.5	snp_1_421515942|snp_1_421516158|snp_1_421516318|snp_1_421516359
28	0010	C2-05-10/263|UWA93TK16-C12	2	-8.14641	-0.5	snp_1_421515942|snp_1_421516158|snp_1_421516318|snp_1_421516359
29	2002	C2-05-64/754|CM67|Tadmor	3	-14.0696	0	snp_1_421515942|snp_1_421516158|snp_1_421516318|snp_1_421516359
30	.1..	CDC Copeland|SVA15	2	11.2999	0.5	snp_1_421515942|snp_1_421516158|snp_1_421516318|snp_1_421516359
31	21.2	CDC Dolly	1	-2.76969	0.5	snp_1_421515942|snp_1_421516158|snp_1_421516318|snp_1_421516359
32	..11	CDC SPRINGSIDE|NFC TIPPLE	2	-20.7948	-1	snp_1_421515942|snp_1_421516158|snp_1_421516318|snp_1_421516359
33	.1.2	Chapais|Olsok	2	-13.9969	-0.5	snp_1_421515942|snp_1_421516158|snp_1_421516318|snp_1_421516359
34	1200	CLE235	1	28.2134	1.5	snp_1_421515942|snp_1_421516158|snp_1_421516318|snp_1_421516359
35	..01	CLE272|Donaria	2	-12.6484	-0.5	snp_1_421515942|snp_1_421516158|snp_1_421516318|snp_1_421516359
36	0101	DH29400|RUBIN (Rph12)	2	-1.34852	0	snp_1_421515942|snp_1_421516158|snp_1_421516318|snp_1_421516359
37	1222	DIABAS	1	-13.3762	-0.5	snp_1_421515942|snp_1_421516158|snp_1_421516318|snp_1_421516359
38	.201	E Dong 85-1|SHYRI	2	9.95138	0.5	snp_1_421515942|snp_1_421516158|snp_1_421516318|snp_1_421516359
39	2000	Edda|H93174006	2	11.2272	1	snp_1_421515942|snp_1_421516158|snp_1_421516318|snp_1_421516359
40	0111	Fairview|MC9924-012|Ursa|WABAR2272|WI4847	5	-9.49493	-0.5	snp_1_421515942|snp_1_421516158|snp_1_421516318|snp_1_421516359
41	2110	Foster	1	14.3807	1	snp_1_421515942|snp_1_421516158|snp_1_421516318|snp_1_421516359
42	0200	FR/DAYTON|SB99252|VB0330|WABAR2547	4	22.5998	1	snp_1_421515942|snp_1_421516158|snp_1_421516318|snp_1_421516359
43	..00	Fuji Nijo	1	0	0	snp_1_421515942|snp_1_421516158|snp_1_421516318|snp_1_421516359
44	0020	H92036005Z	1	-16.2928	-1	snp_1_421515942|snp_1_421516158|snp_1_421516318|snp_1_421516359
45	21..	HART	1	22.5271	1.5	snp_1_421515942|snp_1_421516158|snp_1_421516318|snp_1_421516359
46	1110	Hassan|I96-339	2	8.7671	0.5	snp_1_421515942|snp_1_421516158|snp_1_421516318|snp_1_421516359
47	1010	Hindmarsh|Tocada|WABAR2435	3	-2.53279	0	snp_1_421515942|snp_1_421516158|snp_1_421516318|snp_1_421516359
48	.022	Hml-02/ArabiAbiad/3/Api/CM67//Nacta/4/WI2269/Espe	1	-41.5897	-2	snp_1_421515942|snp_1_421516158|snp_1_421516318|snp_1_421516359
49	..22	ICB93-0781-43AP-0AP	1	-41.5897	-2	snp_1_421515942|snp_1_421516158|snp_1_421516318|snp_1_421516359
50	.001	IGB1139|WABAR2248	2	-12.6484	-0.5	snp_1_421515942|snp_1_421516158|snp_1_421516318|snp_1_421516359
51	.122	Kustaa	1	-30.2898	-1.5	snp_1_421515942|snp_1_421516158|snp_1_421516318|snp_1_421516359
52	2.2.	LOCAL B.KAN	1	-5.06558	0	snp_1_421515942|snp_1_421516158|snp_1_421516318|snp_1_421516359
53	2102	MMiscBYDV-92|SpanishLandrace-355|W2 2010-5-17	3	-2.76969	0.5	snp_1_421515942|snp_1_421516158|snp_1_421516318|snp_1_421516359
54	0122	Moondyne|WABAR2250	2	-30.2898	-1.5	snp_1_421515942|snp_1_421516158|snp_1_421516318|snp_1_421516359
55	..10	NOVUM	1	-8.14641	-0.5	snp_1_421515942|snp_1_421516158|snp_1_421516318|snp_1_421516359
56	2.22	OTIS|Pearl	2	-30.3624	-1	snp_1_421515942|snp_1_421516158|snp_1_421516318|snp_1_421516359
57	.111	SD423	1	-9.49493	-0.5	snp_1_421515942|snp_1_421516158|snp_1_421516318|snp_1_421516359
58	1.01	SE643.02	1	-7.03479	0	snp_1_421515942|snp_1_421516158|snp_1_421516318|snp_1_421516359
59	.002	Shinonome	1	-25.2968	-1	snp_1_421515942|snp_1_421516158|snp_1_421516318|snp_1_421516359
60	1002	SMBA10-1441	1	-19.6832	-0.5	snp_1_421515942|snp_1_421516158|snp_1_421516318|snp_1_421516359
61	2.00	STABIL	1	11.2272	1	snp_1_421515942|snp_1_421516158|snp_1_421516318|snp_1_421516359
62	22..	Stars-9577B	1	33.827	2	snp_1_421515942|snp_1_421516158|snp_1_421516318|snp_1_421516359
63	2112	Stellar-ND	1	-10.9161	0	snp_1_421515942|snp_1_421516158|snp_1_421516318|snp_1_421516359
64	2222	Tore*|ZBC9337	2	-7.76262	0	snp_1_421515942|snp_1_421516158|snp_1_421516318|snp_1_421516359
65	0201	TR473	1	9.95138	0.5	snp_1_421515942|snp_1_421516158|snp_1_421516318|snp_1_421516359
66	2...	UWAshortwhiteseln8907	1	11.2272	1	snp_1_421515942|snp_1_421516158|snp_1_421516318|snp_1_421516359
67	1021	WI4570	1	-23.3276	-1	snp_1_421515942|snp_1_421516158|snp_1_421516318|snp_1_421516359
68	.100	WI4665	1	11.2999	0.5	snp_1_421515942|snp_1_421516158|snp_1_421516318|snp_1_421516359
69	111.	WI4870	1	8.7671	0.5	snp_1_421515942|snp_1_421516158|snp_1_421516318|snp_1_421516359
70	2200	BEST	0	33.827	2	snp_1_421515942|snp_1_421516158|snp_1_421516318|snp_1_421516359
71	0022	WORST	0	-41.5897	-2	snp_1_421515942|snp_1_421516158|snp_1_421516318|snp_1_421516359

## Sheet: Hap_Chr2H_1
	Hap	Lines	Line_Count	WEffect	Effect	SNP_ID
1	011	020055-57|04S213D-B-11|04S213D-B-125|04S213D-B-27|05066-186|05067-062|83SL:517|84SH:540|84SL:551|85SW:576|90S205-129-19|90S205-45-46|90S330-48-31|90S330-48-33|91IBON45|94S920W-18-6|95S005-29-20|95S008-108-27|95S009-81-33|95S021-71-23|AB 47-5|Annabell|Arapiles|ARUPO|Astoria|B521|B697|B87/14-21|B87/14-9|Barke|Bass|BM9647D-66|Buloke|C01P-32|C2-05-337-2|C98Prel-56|CBSS95M00597T-B-3M-1Y-1M-0Y|CDC Stra…	118	-28.4387	-1	snp_2_80405222|snp_2_80405291|snp_2_80405293
2	111	02043-20|02S169-51-45|91HBSN24|91IBON100|91IBON24|91IBON5|91IBON99|AB 34-6|AB 47-6|ADAGIO|ARUPOBC1|ARUPOBC6|Atem|B511|B531|B559|B585|B795|Bellini|BoaFe|BOLRON|Braemar|Bridge|BVDV-026|C01A-22|C2-05-89/893|C2-05-89/953|C98Prel-60|Camelot|CARAVELA|CDC Dolly|CDC Yorkton|Cellar|Charger|Charlottetown|Claret/50c114//Yoshikei|CLE270|CM67|CzechLandrace-243|Dash|DAYTON|E Dong 85-1|EMIRCOMPLEX|EUNOVA|FR/DAY…	127	-44.4778	-1.5	snp_2_80405222|snp_2_80405291|snp_2_80405293
3	122	02055-94|04053-034|04S213D-B-57|05067-128|94S909G-20-19|96S080-20-32|BM9311-35|Caminant|CDC GOODALE|CDC Kendall|CDC Meredith|CONRAD|Draught|EB1111|GALAN|Galleon|H91011001|H92014002X|HB352|ICB93-0781-43AP-0AP|KNEIFLUV P 13|MC9924-012|MC9924-023|MC9939-007|Newdale|P7219.92|SD423|SD432-SM95509|SE612.01|SH040468|SM060103|Tadmor|TR07114|TR07393|TR176|TR245|TR257|TR350|TR584|WABAR2253|WABAR2270|WABAR24…	45	-72.9164	-2.5	snp_2_80405222|snp_2_80405291|snp_2_80405293
4	100	04055-119|04056-088|AC METCALFE|AC Oxbow|BEARPAW|Bentley|BM9204-17|BM9507-109|BM9645-96|BM9904DT-17-8|BM9924D-152|BM9929-88|CDC UNITY|Chinook|H93174006|Hassan|Heart|Lewis|MC9924-031|MC9939-039|RUSSIAN12|SB03180|SB040247|SB040947|SM02544|VB0916|WABAR2231|WABAR2250|WABAR2272|WABAR2353|WI4666	31	-16.0391	-0.5	snp_2_80405222|snp_2_80405291|snp_2_80405293
5	...	04S213D-B-110|AB 14-1|BEKA|BT922 or B1602|CATRIN|CDC Copeland|CDC Sisler|Chapais|Coor's|Donaria|Fuji Nijo|LOCAL B.KAN|Olsok|Stars-9577B	14	0	0	snp_2_80405222|snp_2_80405291|snp_2_80405293
6	211	04S213D-B-20|04S353D-84|05068-003|05073-075|83SM:522|86S642-27-40|94S909G-12-7|95S028-19-36|95S029-102-30|95S984-80-32|96S117-206|Albert|Ariel*|Atribut|B645|B751|B87/14-18|Beatrice|Beecher|Binalong|BM9607-34|BM9752D-125|BM9857-263-1|BOWMAN|Brindabella|BT497|BT558|BVDV-019|C01P-37|C01P-53|C01P-66|C04A-29|C2-05-10/263|C2-05-10/437|C2-05-63/710|C2-05-64/754|C2-05-89/827|C2-05-89/878|C98Prel-29|CBSS9…	216	-60.5168	-2	snp_2_80405222|snp_2_80405291|snp_2_80405293
7	0..	07T741|AB 47-4|SALOON*	3	0	0	snp_2_80405222|snp_2_80405291|snp_2_80405293
8	11.	Antarctica 01|Gimpel	2	-28.1782	-1	snp_2_80405222|snp_2_80405291|snp_2_80405293
9	2..	BM9936-80|Bussell|C2-05-63/702|HART|WI4619|WI4650|WI4887	7	-32.0781	-1	snp_2_80405222|snp_2_80405291|snp_2_80405293
10	.11	C04A-35	1	-28.4387	-1	snp_2_80405222|snp_2_80405291|snp_2_80405293
11	21.	C2-05-301-10|Radiant	2	-44.2172	-1.5	snp_2_80405222|snp_2_80405291|snp_2_80405293
12	1..	CLE272|Conchita|Edda|Expres|Flagon|Merit|Ruti|WADH5089	8	-16.0391	-0.5	snp_2_80405222|snp_2_80405291|snp_2_80405293
13	000	EB1110|IGB1124|KOMPAKT|MANLEY|Torrens|UNION|WABAR2591	7	0	0	snp_2_80405222|snp_2_80405291|snp_2_80405293
14	102	EB1112|Nevada|TR04283|TR06295	4	-48.6383	-1.5	snp_2_80405222|snp_2_80405291|snp_2_80405293
15	01.	Penelope	1	-12.1391	-0.5	snp_2_80405222|snp_2_80405291|snp_2_80405293
16	120	UWA94TK18-18	1	-40.3173	-1.5	snp_2_80405222|snp_2_80405291|snp_2_80405293
17	0.1	VB0330	1	-16.2996	-0.5	snp_2_80405222|snp_2_80405291|snp_2_80405293
18	000	BEST|EB1110|IGB1124|KOMPAKT|MANLEY|Torrens|UNION|WABAR2591	7	0	0	snp_2_80405222|snp_2_80405291|snp_2_80405293
19	222	WORST	0	-88.9555	-3	snp_2_80405222|snp_2_80405291|snp_2_80405293

## Sheet: Hap_Chr2H_2
	Hap	Lines	Line_Count	WEffect	Effect	SNP_ID
1	111111	020055-57|02043-20|02055-94|04056-088|04S213D-B-11|04S213D-B-57|05066-186|05067-062|05068-003|05073-075|83SL:517|83SM:522|84SL:551|85SW:576|90S205-129-19|90S205-45-46|90S330-48-31|90S330-48-33|91HBSN24|91IBON45|91IBON5|94S909G-12-7|94S909G-20-19|94S920W-18-6|95S005-29-20|95S008-108-27|95S009-81-33|95S984-80-32|96S080-20-32|AC METCALFE|AC Oxbow|ADAGIO|Annabell|Antarctica 01|ARUPO|Atribut|B511|B531…	334	133.41	3	snp_2_160353179|snp_2_160354963|snp_2_160354964|snp_2_160355023|snp_2_160355086|snp_2_160355232
2	2..222	02S169-51-45|WI4570	2	185.444	4	snp_2_160353179|snp_2_160354963|snp_2_160354964|snp_2_160355023|snp_2_160355086|snp_2_160355232
3	222222	04053-034|04055-119|04S213D-B-20|04S213D-B-27|04S353D-84|84SH:540|86S642-27-40|91IBON100|91IBON24|91IBON99|95S021-71-23|95S028-19-36|95S029-102-30|96S117-206|AB 47-5|AB 47-6|Albert|Arapiles|ARUPOBC6|B87/14-21|B87/14-9|Bass|Binalong|BM9924D-152|Braemar|BT497|BT558|Buloke|C01P-53|C01P-66|C04A-29|C98Prel-29|C98Prel-56|Caminant|CBSS95M00084S-9M-2Y-3M-0Y|Cellar|CI5791|CLE194|CLE226|CLE234|CM67|Command…	149	266.821	6	snp_2_160353179|snp_2_160354963|snp_2_160354964|snp_2_160355023|snp_2_160355086|snp_2_160355232
4	.22...	04S213D-B-110	1	81.3768	2	snp_2_160353179|snp_2_160354963|snp_2_160354964|snp_2_160355023|snp_2_160355086|snp_2_160355232
5	.22222	04S213D-B-125|ARUPOBC1|Bellini|Bussell|CI9819|EB1112|Galleon|KLAXON|MN607|NFC TIPPLE|TR473|WI4639|WI4849	13	210.129	5	snp_2_160353179|snp_2_160354963|snp_2_160354964|snp_2_160355023|snp_2_160355086|snp_2_160355232
6	.11111	05067-128|C04A-35|DAYTON|IGB1139|Jantar|Lacey|Larker|Legacy|LOCAL B.KAN|MMiscBYDV-92|NAIRN|Nordus|NOVUM|Penelope|PERUN|Rawson|Ruti|SHN296|SHYRI|STABIL|STUPICKY HANACKY|Tocada|TR245|Wimmera|WVB35	25	105.065	2.5	snp_2_160353179|snp_2_160354963|snp_2_160354964|snp_2_160355023|snp_2_160355086|snp_2_160355232
7	.21122	07T741|CATRIN|Dana*|Nordal|Stars-9577B	5	166.723	4	snp_2_160353179|snp_2_160354963|snp_2_160354964|snp_2_160355023|snp_2_160355086|snp_2_160355232
8	.2222.	AB 14-1	1	171.826	4	snp_2_160353179|snp_2_160354963|snp_2_160354964|snp_2_160355023|snp_2_160355086|snp_2_160355232
9	2...22	AB 34-6	1	139.284	3	snp_2_160353179|snp_2_160354963|snp_2_160354964|snp_2_160355023|snp_2_160355086|snp_2_160355232
10	222.22	AB 47-4	1	220.661	5	snp_2_160353179|snp_2_160354963|snp_2_160354964|snp_2_160355023|snp_2_160355086|snp_2_160355232
11	1..111	Ariel*|Granifen	2	92.722	2	snp_2_160353179|snp_2_160354963|snp_2_160354964|snp_2_160355023|snp_2_160355086|snp_2_160355232
12	.00002	Astoria	1	38.3034	1	snp_2_160353179|snp_2_160354963|snp_2_160354964|snp_2_160355023|snp_2_160355086|snp_2_160355232
13	011111	Atem|Charlottetown|DETENICKYBOHATYR|FR/DAYTON|HB385|I89-440|SB040247	7	105.065	2.5	snp_2_160353179|snp_2_160354963|snp_2_160354964|snp_2_160355023|snp_2_160355086|snp_2_160355232
14	022002	B521	1	119.68	3	snp_2_160353179|snp_2_160354963|snp_2_160354964|snp_2_160355023|snp_2_160355086|snp_2_160355232
15	111110	B585|CLE270|Nasu Nijo	3	114.259	2.5	snp_2_160353179|snp_2_160354963|snp_2_160354964|snp_2_160355023|snp_2_160355086|snp_2_160355232
16	1...1.	Brindabella	1	50.4903	1	snp_2_160353179|snp_2_160354963|snp_2_160354964|snp_2_160355023|snp_2_160355086|snp_2_160355232
17	022222	C01P-32|Wicket	2	210.129	5	snp_2_160353179|snp_2_160354963|snp_2_160354964|snp_2_160355023|snp_2_160355086|snp_2_160355232
18	.11..1	CDC Copeland	1	59.8401	1.5	snp_2_160353179|snp_2_160354963|snp_2_160354964|snp_2_160355023|snp_2_160355086|snp_2_160355232
19	121122	CDC Guardian|H96009006|ICB 104039|NAGRAD|Regina|RUSSIAN12|Sloop VIC|Tadmor|WI4870|WVC3	10	195.069	4.5	snp_2_160353179|snp_2_160354963|snp_2_160354964|snp_2_160355023|snp_2_160355086|snp_2_160355232
20	.11...	CDC Sisler	1	40.6884	1	snp_2_160353179|snp_2_160354963|snp_2_160354964|snp_2_160355023|snp_2_160355086|snp_2_160355232
21	022..1	Chapais	1	100.528	2.5	snp_2_160353179|snp_2_160354963|snp_2_160354964|snp_2_160355023|snp_2_160355086|snp_2_160355232
22	200002	CLE198	1	94.9951	2	snp_2_160353179|snp_2_160354963|snp_2_160354964|snp_2_160355023|snp_2_160355086|snp_2_160355232
23	...11.	CONRAD	1	45.2245	1	snp_2_160353179|snp_2_160354963|snp_2_160354964|snp_2_160355023|snp_2_160355086|snp_2_160355232
24	.1111.	COOPER	1	85.9129	2	snp_2_160353179|snp_2_160354963|snp_2_160354964|snp_2_160355023|snp_2_160355086|snp_2_160355232
25	....11	Coor's	1	41.2962	1	snp_2_160353179|snp_2_160354963|snp_2_160354964|snp_2_160355023|snp_2_160355086|snp_2_160355232
26	......	Donaria	1	0	0	snp_2_160353179|snp_2_160354963|snp_2_160354964|snp_2_160355023|snp_2_160355086|snp_2_160355232
27	000000	EB1110|Mosane	2	0	0	snp_2_160353179|snp_2_160354963|snp_2_160354964|snp_2_160355023|snp_2_160355086|snp_2_160355232
28	.....1	Fuji Nijo	1	19.1517	0.5	snp_2_160353179|snp_2_160354963|snp_2_160354964|snp_2_160355023|snp_2_160355086|snp_2_160355232
29	000020	Hml/I88-549-3	1	44.289	1	snp_2_160353179|snp_2_160354963|snp_2_160354964|snp_2_160355023|snp_2_160355086|snp_2_160355232
30	111000	I01-106-2-2	1	69.0342	1.5	snp_2_160353179|snp_2_160354963|snp_2_160354964|snp_2_160355023|snp_2_160355086|snp_2_160355232
31	022220	I88-534	1	171.826	4	snp_2_160353179|snp_2_160354963|snp_2_160354964|snp_2_160355023|snp_2_160355086|snp_2_160355232
32	121121	I90-137-1	1	175.917	4	snp_2_160353179|snp_2_160354963|snp_2_160354964|snp_2_160355023|snp_2_160355086|snp_2_160355232
33	100000	I96-339	1	28.3458	0.5	snp_2_160353179|snp_2_160354963|snp_2_160354964|snp_2_160355023|snp_2_160355086|snp_2_160355232
34	222220	IGB1103|WABAR2547	2	228.517	5	snp_2_160353179|snp_2_160354963|snp_2_160354964|snp_2_160355023|snp_2_160355086|snp_2_160355232
35	200001	KOMPAKT	1	75.8434	1.5	snp_2_160353179|snp_2_160354963|snp_2_160354964|snp_2_160355023|snp_2_160355086|snp_2_160355232
36	101122	Kym	1	154.345	3.5	snp_2_160353179|snp_2_160354963|snp_2_160354964|snp_2_160355023|snp_2_160355086|snp_2_160355232
37	100010	Mie*	1	50.4903	1	snp_2_160353179|snp_2_160354963|snp_2_160354964|snp_2_160355023|snp_2_160355086|snp_2_160355232
38	20000.	NRB091124	1	56.6917	1	snp_2_160353179|snp_2_160354963|snp_2_160354964|snp_2_160355023|snp_2_160355086|snp_2_160355232
39	200000	RUBIN (Rph12)|UVC35|WABAR2591	3	56.6917	1	snp_2_160353179|snp_2_160354963|snp_2_160354964|snp_2_160355023|snp_2_160355086|snp_2_160355232
40	.1110.	SALOON*	1	63.7684	1.5	snp_2_160353179|snp_2_160354963|snp_2_160354964|snp_2_160355023|snp_2_160355086|snp_2_160355232
41	.22000	Steffi	1	81.3768	2	snp_2_160353179|snp_2_160354963|snp_2_160354964|snp_2_160355023|snp_2_160355086|snp_2_160355232
42	020022	TR117a	1	123.316	3	snp_2_160353179|snp_2_160354963|snp_2_160354964|snp_2_160355023|snp_2_160355086|snp_2_160355232
43	222022	WI4890	1	220.661	5	snp_2_160353179|snp_2_160354963|snp_2_160354964|snp_2_160355023|snp_2_160355086|snp_2_160355232
44	222222	BEST|04053-034|04055-119|04S213D-B-20|04S213D-B-27|04S353D-84|84SH:540|86S642-27-40|91IBON100|91IBON24|91IBON99|95S021-71-23|95S028-19-36|95S029-102-30|96S117-206|AB 47-5|AB 47-6|Albert|Arapiles|ARUPOBC6|B87/14-21|B87/14-9|Bass|Binalong|BM9924D-152|Braemar|BT497|BT558|Buloke|C01P-53|C01P-66|C04A-29|C98Prel-29|C98Prel-56|Caminant|CBSS95M00084S-9M-2Y-3M-0Y|Cellar|CI5791|CLE194|CLE226|CLE234|CM67|Co…	149	266.821	6	snp_2_160353179|snp_2_160354963|snp_2_160354964|snp_2_160355023|snp_2_160355086|snp_2_160355232
45	000000	WORST|EB1110|Mosane	2	0	0	snp_2_160353179|snp_2_160354963|snp_2_160354964|snp_2_160355023|snp_2_160355086|snp_2_160355232

## Sheet: Hap_Chr3H_1
	Hap	Lines	Line_Count	WEffect	Effect	SNP_ID
1	010	020055-57|B87/14-21|BM9507-109|BM9752D-125|BM9857-263-1|C2-05-89/893|C98Prel-56|CI5791|CLE196|CLE203|Edda|FORMULA|FR/DAYTON|H93174006|HB382|HB395|I01-179-4|I91-495|I91-672|I91-698|I93-608|I96-339|IGB1120|IGB1157|LOCEB-30|M281|MC9939-008|OTIS|Prosa|SB040247|SH040468|SMBA12-2297|SVC5|TR04283|TR06295|TR08118|TR176|TR584|UWA95TK24-5|WABAR2231|WB146	41	4.58691	0.5	snp_3_112633626|snp_3_112634446|snp_3_112634929
2	011	02043-20|02055-94|04S213D-B-27|05073-075|96S080-20-32|AB 47-6|Arapiles|ARUPOBC1|B87/14-9|BM9204-17|BM9607-34|BM9645-96|BVDV-019|C2-05-10/263|C2-05-337-2|CDC GOODALE|CLE191|CLE194|CLE272|Conlon|DH29317|EMPRESS|Flagon|H96009006|Har.Nan-35-24|HARRINGTON|HB805-BZ594-26|Heriot|Inari|Krona|Lindwall|LVC17|MMiscBYDV-92|NRB07124|Quasar|Radiant|RETROARUPOBV-9225|RUSSIA24|SANALTA|Satsuki Nijo|SB01513|SB0318…	54	-3.80415	0	snp_3_112633626|snp_3_112634446|snp_3_112634929
3	11.	02S169-51-45|04S213D-B-11|04S353D-84|CDC Dolly|CDC Sisler|Coor's|Granifen|Merit|MNBrite|Stellar-ND	10	25.2592	1	snp_3_112633626|snp_3_112634446|snp_3_112634929
4	0.0	04053-034|SMBA12-1361	2	0	0	snp_3_112633626|snp_3_112634446|snp_3_112634929
5	001	04055-119|04S213D-B-57|85SW:576|90S205-45-46|90S330-48-31|90S330-48-33|91IBON5|94S909G-12-7|95S009-81-33|95S029-102-30|AC METCALFE|Atribut|Bass|BM9904DT-17-8|C2-05-10/437|C2-05-63/702|C2-05-89/878|Caminant|CBSS95M00597T-B-3M-1Y-1M-0Y|CBSS98M00022T-0TOPY-0M-1Y-2M-0Y|Chinook|CLE198|CM67|CzechLandrace-243|DH29287|DH29370|DH29400|EMIRCOMPLEX|EUNOVA|Galleon|Hamelin|HANNCHEN|HB385|Heart|Hml-02/ArabiAbi…	88	-8.39105	-0.5	snp_3_112633626|snp_3_112634446|snp_3_112634929
6	100	04056-088|04S213D-B-125|83SM:522|84SH:540|94S909G-20-19|95S005-29-20|Annabell|B795|Barke|BM9929-88|C01P-66|CARAVELA|Chebec|CLE235|Delibes|Doolup|Gimpel|GrangeR|H92066207Z|H97006005|HB352|Hindmarsh|Hml/I88-549-3|I89-420|IGB1201|LR84%765|M2080|Maritime|MN607|ND22170|Optic|ORBIT|RUBIN (Rph12)|SH99616|SMBA10-2324|SMBA11-1771|Toddy|Torrens|TR*GR916-10|TR09121|TR158|TR638|UNION|VODKA|Volla|WABAR2244|WA…	52	20.6723	0.5	snp_3_112633626|snp_3_112634446|snp_3_112634929
7	...	04S213D-B-110|AB 34-6|BEKA|Chapais|ICB93-0781-43AP-0AP	5	0	0	snp_3_112633626|snp_3_112634446|snp_3_112634929
8	111	04S213D-B-20|05067-128|91HBSN24|91IBON45|94S920W-18-6|95S008-108-27|95S028-19-36|95S984-80-32|Ariel*|Atem|Bentley|BT497|C01P-53|C04A-29|CDC Guardian|CDC Yorkton|Charger|CI9819|CORGI|Dash|DH29419|Foster|HART|Hu Mai 4 Hao|ICB 104039|IGB1234|Jantar|Jessica|KASTICKY|Larker|LOCAL B.KAN|Moondyne|NAGRAD|Newdale|Olsok|P7219.92|Pearl|PERUN|RUSSIAN12|SD423|SE612.01|Severa|Shepherd|SHYRI|SVA11|Syn6058-06|Ti…	50	16.8681	0.5	snp_3_112633626|snp_3_112634446|snp_3_112634929
9	101	05066-186|83SL:517|91IBON100|91IBON24|91IBON99|ARUPOBC6|Beecher|BOWMAN|BT558|C2-05-63/710|C2-05-64/754|C2-05-89/827|C98Prel-60|CBSS95M00084S-9M-2Y-3M-0Y|CDC Stratus|Cellar|CLE226|Commander|Conchita|DH29316|EB1111|EB1112|Fairview|IGB1103|IGB1124|IGB1138|IGB1211|KLAXON|Lewis|Luxor|MoroccanLandrace|NB1054/ALELI|OHARA|Oxford|Penelope|PICCOLO|PROCTOR|ROBUST|SB040947|Skiff|Sublette|Tore*|TR245|TR473|Tr…	58	12.2812	0	snp_3_112633626|snp_3_112634446|snp_3_112634929
10	000	05067-062|86S642-27-40|90S205-129-19|96S117-206|AC Oxbow|B531|B585|B645|B697|B87/14-18|BM9311-35|BM9647D-66|Buloke|C01A-22|C01P-37|C98Prel-29|Camelot|CDC Kendall|CDC Meredith|Claret/50c114//Yoshikei|DAYTON|DETENICKYBOHATYR|FILIPPA|Fleet|Forrest|H91011001|H92014002X|Hannan|Haruna Nijo|HB08306|HB09309|HB380|Heris|I01-176-1|I01-177-2|I01-302-1|I89-440|I91-454|I91-686|I91-696|I92-212|I93-635|I93-654|…	84	0	0	snp_3_112633626|snp_3_112634446|snp_3_112634929
11	00.	05068-003|Havanna	2	0	0	snp_3_112633626|snp_3_112634446|snp_3_112634929
12	211	07T741|95S021-71-23|Bridge|DIABAS|Henley|Lumar|Regina|Schooner|SM99542|Tremois|XVE7	11	37.5404	1	snp_3_112633626|snp_3_112634446|snp_3_112634929
13	110	84SL:551|Albert|BM9924D-152|Braemar|CLE234|Dana*|Hassan|Jubilant|Margret|Riviera|SIMBA|SpanishLandrace-355|Steffi|STUPICKY HANACKY|Tolar|UWA94TK18-18|Vlamingh|WABAR2248|WI4594|Wimmera	20	25.2592	1	snp_3_112633626|snp_3_112634446|snp_3_112634929
14	.11	AB 14-1|ADAGIO|Beatrice|BOLRON|BT922 or B1602|BVDV-026|Legacy|NAIRN|NFC TIPPLE|Nordal|Nordus|NRB091124|SM02544|STABIL|Stirling|WABAR2609|WI4570|WI4639	18	-3.80415	0	snp_3_112633626|snp_3_112634446|snp_3_112634929
15	..1	AB 47-4|BM9936-80|C04A-35|Kustaa|LVC13|NOVUM|Stars-9577B	7	-8.39105	-0.5	snp_3_112633626|snp_3_112634446|snp_3_112634929
16	2..	AB 47-5|UVC35	2	41.3446	1	snp_3_112633626|snp_3_112634446|snp_3_112634929
17	.01	Antarctica 01|Bussell|CATRIN|CLE270|Cowabbie|Donaria|Grout|KOMPAKT|NRB08308|W2 2010-5-17|WI4550	11	-8.39105	-0.5	snp_3_112633626|snp_3_112634446|snp_3_112634929
18	200	ARUPO|B521	2	41.3446	1	snp_3_112633626|snp_3_112634446|snp_3_112634929
19	.1.	Astoria|CDC SPRINGSIDE|GALAN|Lacey|SALOON*|WI4597|WI4870	7	4.58691	0.5	snp_3_112633626|snp_3_112634446|snp_3_112634929
20	210	B511|C2-05-301-10|H92036005Z|REGENT	4	45.9315	1.5	snp_3_112633626|snp_3_112634446|snp_3_112634929
21	2.1	B559	1	32.9535	0.5	snp_3_112633626|snp_3_112634446|snp_3_112634929
22	201	B751|Bellini|CDC UNITY|EB1110|Harriot|Kaputar|Landlord|SM02494|Tmp*Gmt121-1|Tocada|WABAR2378|WABAR2425|WVC3	13	32.9535	0.5	snp_3_112633626|snp_3_112634446|snp_3_112634929
23	10.	BEARPAW|WI4876	2	20.6723	0.5	snp_3_112633626|snp_3_112634446|snp_3_112634929
24	0.1	Binalong|Shinonome	2	-8.39105	-0.5	snp_3_112633626|snp_3_112634446|snp_3_112634929
25	220	BoaFe|I92-562|Tadmor	3	50.5184	2	snp_3_112633626|snp_3_112634446|snp_3_112634929
26	1.2	Brindabella|CONRAD	2	3.89017	-0.5	snp_3_112633626|snp_3_112634446|snp_3_112634929
27	1.0	C01P-32	1	20.6723	0.5	snp_3_112633626|snp_3_112634446|snp_3_112634929
28	202	C2-05-89/953|UWAshortwhiteseln8907	2	24.5625	0	snp_3_112633626|snp_3_112634446|snp_3_112634929
29	1..	CDC Copeland|Fuji Nijo	2	20.6723	0.5	snp_3_112633626|snp_3_112634446|snp_3_112634929
30	.12	CDC Reserve	1	-12.1952	-0.5	snp_3_112633626|snp_3_112634446|snp_3_112634929
31	.10	Charlottetown|Mie*|Nasu Nijo|NCL5-98-9-1|SE643.02|Z019Q008R	6	4.58691	0.5	snp_3_112633626|snp_3_112634446|snp_3_112634929
32	012	Clara	1	-12.1952	-0.5	snp_3_112633626|snp_3_112634446|snp_3_112634929
33	1.1	COOPER|XVH11	2	12.2812	0	snp_3_112633626|snp_3_112634446|snp_3_112634929
34	0.2	Draught|E Dong 85-1	2	-16.7821	-1	snp_3_112633626|snp_3_112634446|snp_3_112634929
35	.0.	EUROPA|Rawson|SMBA10-1441	3	0	0	snp_3_112633626|snp_3_112634446|snp_3_112634929
36	112	Expres|IGB1115	2	8.47708	0	snp_3_112633626|snp_3_112634446|snp_3_112634929
37	221	I90-137-1|IG 16957|Ruti	3	42.1273	1.5	snp_3_112633626|snp_3_112634446|snp_3_112634929
38	..0	IGB1139|ND23275	2	0	0	snp_3_112633626|snp_3_112634446|snp_3_112634929
39	.00	KNEIFLUV P 13|Patty|WABAR2253|WI4778	4	0	0	snp_3_112633626|snp_3_112634446|snp_3_112634929
40	121	SHN296	1	21.455	1	snp_3_112633626|snp_3_112634446|snp_3_112634929
41	02.	SVA15|WI4882	2	9.17381	1	snp_3_112633626|snp_3_112634446|snp_3_112634929
42	002	VIC86045B	1	-16.7821	-1	snp_3_112633626|snp_3_112634446|snp_3_112634929
43	020	VIC--8717	1	9.17381	1	snp_3_112633626|snp_3_112634446|snp_3_112634929
44	212	WI4650	1	29.1494	0.5	snp_3_112633626|snp_3_112634446|snp_3_112634929
45	220	BEST|BoaFe|I92-562|Tadmor	3	50.5184	2	snp_3_112633626|snp_3_112634446|snp_3_112634929
46	002	WORST|VIC86045B	1	-16.7821	-1	snp_3_112633626|snp_3_112634446|snp_3_112634929

## Sheet: Hap_Chr3H_2
	Hap	Lines	Line_Count	WEffect	Effect	SNP_ID
1	12111122	020055-57|04055-119|04056-088|04S213D-B-11|04S213D-B-125|04S213D-B-20|04S213D-B-27|04S353D-84|83SL:517|83SM:522|84SL:551|86S642-27-40|90S205-129-19|90S205-45-46|90S330-48-31|90S330-48-33|91IBON100|91IBON99|94S909G-12-7|94S920W-18-6|95S005-29-20|95S008-108-27|95S009-81-33|95S028-19-36|ADAGIO|Arapiles|ARUPO|Atem|Atribut|B645|B87/14-9|Barke|Bass|BM9752D-125|Braemar|C98Prel-60|Caminant|Charger|Chebec…	185	97.3505	0.5	snp_3_634078704|snp_3_634079937|snp_3_634079978|snp_3_634189000|snp_3_634189663|snp_3_634190153|snp_3_634928088|snp_3_634931110
2	12110122	02043-20|04S213D-B-57|95S984-80-32|ARUPOBC1|ARUPOBC6|Bellini|BOLRON|Buloke|C01A-22|CDC Dolly|Cellar|DH29316|DH29370|Fairview|FILIPPA|Flagon|Hindmarsh|IGB1138|Inari|LVC17|Moondyne|Mundah|Nirasaki Nijo 9|OHARA|ORBIT|Quasar|Roxanna|SD423|SD432-SM95509|SMBA10-1441|SMBA11-1771|SVA11|TR584|UWA96T45-07-26|Viva 1|WABAR2244|WABAR2435|WI4574|WI4643|WI4715|WI4889|XVH11|Z019Q008R	43	100.325	1	snp_3_634078704|snp_3_634079937|snp_3_634079978|snp_3_634189000|snp_3_634189663|snp_3_634190153|snp_3_634928088|snp_3_634931110
3	.2.11122	02055-94	1	130.672	1.5	snp_3_634078704|snp_3_634079937|snp_3_634079978|snp_3_634189000|snp_3_634189663|snp_3_634190153|snp_3_634928088|snp_3_634931110
4	...1..22	02S169-51-45	1	46.7347	1.5	snp_3_634078704|snp_3_634079937|snp_3_634079978|snp_3_634189000|snp_3_634189663|snp_3_634190153|snp_3_634928088|snp_3_634931110
5	2.12.211	04053-034|Clara|Hassan	3	-94.6627	-2.5	snp_3_634078704|snp_3_634079937|snp_3_634079978|snp_3_634189000|snp_3_634189663|snp_3_634190153|snp_3_634928088|snp_3_634931110
6	.....12.	04S213D-B-110	1	23.0474	0.5	snp_3_634078704|snp_3_634079937|snp_3_634079978|snp_3_634189000|snp_3_634189663|snp_3_634190153|snp_3_634928088|snp_3_634931110
7	11111122	05066-186|84SH:540|91IBON45|95S029-102-30|AB 47-5|AB 47-6|B521|Beecher|BoaFe|C01P-32|C98Prel-29|CM67|CzechLandrace-243|Doolup|EMIRCOMPLEX|EUNOVA|Forrest|Fuji Nijo|Grout|Hannan|HB395|Hml-02/ArabiAbiad/3/Api/CM67//Nacta/4/WI2269/Espe|IGB1120|IGB1124|IGB1201|MMiscBYDV-92|MN607|MoroccanLandrace|Patty|Prior|REGENT|Ricardo|Shinonome|SpanishLandrace-355|Tilga|Tipper//WI2291/WI2269|UWAshortwhiteseln8907|…	48	45.1703	0	snp_3_634078704|snp_3_634079937|snp_3_634079978|snp_3_634189000|snp_3_634189663|snp_3_634190153|snp_3_634928088|snp_3_634931110
8	...11122	05067-062|05068-003|85SW:576|94S909G-20-19|96S080-20-32|C04A-29|MC9924-031|MC9939-039|WABAR2234|WABAR2253	10	26.3115	0.5	snp_3_634078704|snp_3_634079937|snp_3_634079978|snp_3_634189000|snp_3_634189663|snp_3_634190153|snp_3_634928088|snp_3_634931110
9	...10122	05067-128|MC9939-007|WABAR2425	3	29.2858	1	snp_3_634078704|snp_3_634079937|snp_3_634079978|snp_3_634189000|snp_3_634189663|snp_3_634190153|snp_3_634928088|snp_3_634931110
10	11211122	05073-075|96S117-206|AC METCALFE|AC Oxbow|Antarctica 01|BEARPAW|Bentley|BM9204-17|BM9507-109|BM9607-34|BM9857-263-1|BM9904DT-17-8|BM9924D-152|BM9929-88|BM9936-80|BOWMAN|Bridge|BT558|C2-05-10/263|C2-05-301-10|C2-05-337-2|C2-05-63/710|C2-05-89/827|C2-05-89/878|CDC GOODALE|CDC Meredith|CDC Reserve|CDC Stratus|Chinook|Conlon|DETENICKYBOHATYR|H92014002X|H93174006|H97006005|HANNCHEN|HARRINGTON|Harriot|…	107	33.0489	-0.5	snp_3_634078704|snp_3_634079937|snp_3_634079978|snp_3_634189000|snp_3_634189663|snp_3_634190153|snp_3_634928088|snp_3_634931110
11	2..22211	07T741|B751	2	-88.4899	-3	snp_3_634078704|snp_3_634079937|snp_3_634079978|snp_3_634189000|snp_3_634189663|snp_3_634190153|snp_3_634928088|snp_3_634931110
12	21.21211	91HBSN24|BVDV-026|CBSS95M00084S-9M-2Y-3M-0Y|CI9819|Nasu Nijo|ND23275|RUSSIA24|UWA2Rseln9506|ZBC9337	9	-33.3354	-2	snp_3_634078704|snp_3_634079937|snp_3_634079978|snp_3_634189000|snp_3_634189663|snp_3_634190153|snp_3_634928088|snp_3_634931110
13	11210122	91IBON24|B87/14-18|BM9311-35|BM9645-96|BM9647D-66|C2-05-10/437|Camelot|CDC Kendall|CDC UNITY|CLE196|H92036005Z|H92066207Z|I01-179-4|I92-562|NCL5-98-9-1|PICCOLO|SB040947|SH040468|Shepherd|Tore*|TR04283|TR158|TR245|UWA93TK16-C12|UWA95TK24-5	25	36.0232	0	snp_3_634078704|snp_3_634079937|snp_3_634079978|snp_3_634189000|snp_3_634189663|snp_3_634190153|snp_3_634928088|snp_3_634931110
14	20121211	91IBON5	1	-97.6371	-3	snp_3_634078704|snp_3_634079937|snp_3_634079978|snp_3_634189000|snp_3_634189663|snp_3_634190153|snp_3_634928088|snp_3_634931110
15	11010122	95S021-71-23	1	60.2662	1	snp_3_634078704|snp_3_634079937|snp_3_634079978|snp_3_634189000|snp_3_634189663|snp_3_634190153|snp_3_634928088|snp_3_634931110
16	.1111122	AB 14-1	1	66.3702	0.5	snp_3_634078704|snp_3_634079937|snp_3_634079978|snp_3_634189000|snp_3_634189663|snp_3_634190153|snp_3_634928088|snp_3_634931110
17	1.11.122	AB 34-6	1	-4.03546	0	snp_3_634078704|snp_3_634079937|snp_3_634079978|snp_3_634189000|snp_3_634189663|snp_3_634190153|snp_3_634928088|snp_3_634931110
18	1011.1.2	AB 47-4	1	-44.5318	-1	snp_3_634078704|snp_3_634079937|snp_3_634079978|snp_3_634189000|snp_3_634189663|snp_3_634190153|snp_3_634928088|snp_3_634931110
19	11110122	Albert|Bussell|C98Prel-56|CBSS98M00022T-0TOPY-0M-1Y-2M-0Y|Dash|HB385|IGB1157|WABAR2411|WI4625|WI4711|WI4779	11	48.1447	0.5	snp_3_634078704|snp_3_634079937|snp_3_634079978|snp_3_634189000|snp_3_634189663|snp_3_634190153|snp_3_634928088|snp_3_634931110
20	.0011122	Annabell	1	26.3115	0.5	snp_3_634078704|snp_3_634079937|snp_3_634079978|snp_3_634189000|snp_3_634189663|snp_3_634190153|snp_3_634928088|snp_3_634931110
21	.2111122	Ariel*|Galleon|NRB091124|Penelope|Ursa	5	118.55	1	snp_3_634078704|snp_3_634079937|snp_3_634079978|snp_3_634189000|snp_3_634189663|snp_3_634190153|snp_3_634928088|snp_3_634931110
22	11.1....	Astoria	1	11.9062	-0.5	snp_3_634078704|snp_3_634079937|snp_3_634079978|snp_3_634189000|snp_3_634189663|snp_3_634190153|snp_3_634928088|snp_3_634931110
23	21020211	B511	1	-30.3611	-1.5	snp_3_634078704|snp_3_634079937|snp_3_634079978|snp_3_634189000|snp_3_634189663|snp_3_634190153|snp_3_634928088|snp_3_634931110
24	2..2.211	B531	1	-82.5412	-2	snp_3_634078704|snp_3_634079937|snp_3_634079978|snp_3_634189000|snp_3_634189663|snp_3_634190153|snp_3_634928088|snp_3_634931110
25	2..22222	B559	1	-55.5855	-2	snp_3_634078704|snp_3_634079937|snp_3_634079978|snp_3_634189000|snp_3_634189663|snp_3_634190153|snp_3_634928088|snp_3_634931110
26	21120211	B585|DAYTON|Haruna Nijo|SANALTA	4	-42.4826	-2	snp_3_634078704|snp_3_634079937|snp_3_634079978|snp_3_634189000|snp_3_634189663|snp_3_634190153|snp_3_634928088|snp_3_634931110
27	21121211	B697|B795|Edda|FR/DAYTON|Hu Mai 4 Hao|Kalkreuther Fruhe|Satsuki Nijo|WVA19	8	-45.4569	-2.5	snp_3_634078704|snp_3_634079937|snp_3_634079978|snp_3_634189000|snp_3_634189663|snp_3_634190153|snp_3_634928088|snp_3_634931110
28	10011122	B87/14-21|Mosane|SHN296|SVC5|WADH17733	5	5.11167	0	snp_3_634078704|snp_3_634079937|snp_3_634079978|snp_3_634189000|snp_3_634189663|snp_3_634190153|snp_3_634928088|snp_3_634931110
29	1111.1..	Beatrice	1	-17.6642	-1.5	snp_3_634078704|snp_3_634079937|snp_3_634079978|snp_3_634189000|snp_3_634189663|snp_3_634190153|snp_3_634928088|snp_3_634931110
30	12.1.122	BEKA	1	112.446	1.5	snp_3_634078704|snp_3_634079937|snp_3_634079978|snp_3_634189000|snp_3_634189663|snp_3_634190153|snp_3_634928088|snp_3_634931110
31	1211.122	Binalong|CATRIN|DIABAS|Henley|Krona|NAIRN|PERUN|Ruti|UVC35	9	100.325	1	snp_3_634078704|snp_3_634079937|snp_3_634079978|snp_3_634189000|snp_3_634189663|snp_3_634190153|snp_3_634928088|snp_3_634931110
32	1111.122	Brindabella|Chapais|Granifen|ICB93-0781-43AP-0AP	4	48.1447	0.5	snp_3_634078704|snp_3_634079937|snp_3_634079978|snp_3_634189000|snp_3_634189663|snp_3_634190153|snp_3_634928088|snp_3_634931110
33	11111111	BT497|CDC Yorkton|H96009006|Larker|Legacy|MNBrite|ROBUST|SB040247|Tradition	9	12.2659	-1	snp_3_634078704|snp_3_634079937|snp_3_634079978|snp_3_634189000|snp_3_634189663|snp_3_634190153|snp_3_634928088|snp_3_634931110
34	.1111111	BT922 or B1602	1	33.4657	-0.5	snp_3_634078704|snp_3_634079937|snp_3_634079978|snp_3_634189000|snp_3_634189663|snp_3_634190153|snp_3_634928088|snp_3_634931110
35	21121222	BVDV-019|Claret/50c114//Yoshikei	2	-12.5525	-1.5	snp_3_634078704|snp_3_634079937|snp_3_634079978|snp_3_634189000|snp_3_634189663|snp_3_634190153|snp_3_634928088|snp_3_634931110
36	12110111	C01P-37	1	67.4204	0	snp_3_634078704|snp_3_634079937|snp_3_634079978|snp_3_634189000|snp_3_634189663|snp_3_634190153|snp_3_634928088|snp_3_634931110
37	1..11122	C01P-53|MC9939-048|Pearl|WABAR2427	4	5.11167	0	snp_3_634078704|snp_3_634079937|snp_3_634079978|snp_3_634189000|snp_3_634189663|snp_3_634190153|snp_3_634928088|snp_3_634931110
38	12111100	C01P-66	1	31.5416	-1.5	snp_3_634078704|snp_3_634079937|snp_3_634079978|snp_3_634189000|snp_3_634189663|snp_3_634190153|snp_3_634928088|snp_3_634931110
39	.1.11122	C04A-35	1	78.4916	1	snp_3_634078704|snp_3_634079937|snp_3_634079978|snp_3_634189000|snp_3_634189663|snp_3_634190153|snp_3_634928088|snp_3_634931110
40	2..21211	C2-05-63/702|C2-05-64/754|C2-05-89/893|CDC SPRINGSIDE|CI5791	5	-85.5156	-2.5	snp_3_634078704|snp_3_634079937|snp_3_634079978|snp_3_634189000|snp_3_634189663|snp_3_634190153|snp_3_634928088|snp_3_634931110
41	1121.122	C2-05-89/953|Lewis|SM02544	3	36.0232	0	snp_3_634078704|snp_3_634079937|snp_3_634079978|snp_3_634189000|snp_3_634189663|snp_3_634190153|snp_3_634928088|snp_3_634931110
42	2.10.211	CARAVELA	1	-56.5145	-1.5	snp_3_634078704|snp_3_634079937|snp_3_634079978|snp_3_634189000|snp_3_634189663|snp_3_634190153|snp_3_634928088|snp_3_634931110
43	01.21211	CBSS95M00597T-B-3M-1Y-1M-0Y	1	9.06416	-1	snp_3_634078704|snp_3_634079937|snp_3_634079978|snp_3_634189000|snp_3_634189663|snp_3_634190153|snp_3_634928088|snp_3_634931110
44	.1.1..22	CDC Copeland	1	98.9149	2	snp_3_634078704|snp_3_634079937|snp_3_634079978|snp_3_634189000|snp_3_634189663|snp_3_634190153|snp_3_634928088|snp_3_634931110
45	...1..11	CDC Guardian	1	13.8303	0.5	snp_3_634078704|snp_3_634079937|snp_3_634079978|snp_3_634189000|snp_3_634189663|snp_3_634190153|snp_3_634928088|snp_3_634931110
46	2..11211	CDC Sisler	1	-66.4415	-2	snp_3_634078704|snp_3_634079937|snp_3_634079978|snp_3_634189000|snp_3_634189663|snp_3_634190153|snp_3_634928088|snp_3_634931110
47	2.121211	Charlottetown	1	-97.6371	-3	snp_3_634078704|snp_3_634079937|snp_3_634079978|snp_3_634189000|snp_3_634189663|snp_3_634190153|snp_3_634928088|snp_3_634931110
48	10111122	CLE203|EB1110	2	-7.0098	-0.5	snp_3_634078704|snp_3_634079937|snp_3_634079978|snp_3_634189000|snp_3_634189663|snp_3_634190153|snp_3_634928088|snp_3_634931110
49	12111111	CLE234|CLE235	2	64.4461	-0.5	snp_3_634078704|snp_3_634079937|snp_3_634079978|snp_3_634189000|snp_3_634189663|snp_3_634190153|snp_3_634928088|snp_3_634931110
50	.211.122	CLE270|GALAN	2	121.525	1.5	snp_3_634078704|snp_3_634079937|snp_3_634079978|snp_3_634189000|snp_3_634189663|snp_3_634190153|snp_3_634928088|snp_3_634931110
51	.....122	CLE272	1	48.3599	1.5	snp_3_634078704|snp_3_634079937|snp_3_634079978|snp_3_634189000|snp_3_634189663|snp_3_634190153|snp_3_634928088|snp_3_634931110
52	.11111..	CONRAD	1	0.561304	-1.5	snp_3_634078704|snp_3_634079937|snp_3_634079978|snp_3_634189000|snp_3_634189663|snp_3_634190153|snp_3_634928088|snp_3_634931110
53	.211..2.	COOPER	1	113.661	1	snp_3_634078704|snp_3_634079937|snp_3_634079978|snp_3_634189000|snp_3_634189663|snp_3_634190153|snp_3_634928088|snp_3_634931110
54	.21..12.	Coor's	1	115.286	1	snp_3_634078704|snp_3_634079937|snp_3_634079978|snp_3_634189000|snp_3_634189663|snp_3_634190153|snp_3_634928088|snp_3_634931110
55	..201122	Donaria	1	21.1427	0	snp_3_634078704|snp_3_634079937|snp_3_634079978|snp_3_634189000|snp_3_634189663|snp_3_634190153|snp_3_634928088|snp_3_634931110
56	21.2.210	E Dong 85-1	1	-43.0174	-2	snp_3_634078704|snp_3_634079937|snp_3_634079978|snp_3_634189000|snp_3_634189663|snp_3_634190153|snp_3_634928088|snp_3_634931110
57	12.11122	EB1112|Nordus	2	109.472	1	snp_3_634078704|snp_3_634079937|snp_3_634079978|snp_3_634189000|snp_3_634189663|snp_3_634190153|snp_3_634928088|snp_3_634931110
58	11110111	EMPRESS|Luxor|MODOC|Stellar-ND	4	15.2403	-0.5	snp_3_634078704|snp_3_634079937|snp_3_634079978|snp_3_634189000|snp_3_634189663|snp_3_634190153|snp_3_634928088|snp_3_634931110
59	1..1112.	Expres	1	-20.2009	-1	snp_3_634078704|snp_3_634079937|snp_3_634079978|snp_3_634189000|snp_3_634189663|snp_3_634190153|snp_3_634928088|snp_3_634931110
60	11111101	Foster	1	-7.98223	-1.5	snp_3_634078704|snp_3_634079937|snp_3_634079978|snp_3_634189000|snp_3_634189663|snp_3_634190153|snp_3_634928088|snp_3_634931110
61	12111102	HART	1	56.8542	-0.5	snp_3_634078704|snp_3_634079937|snp_3_634079978|snp_3_634189000|snp_3_634189663|snp_3_634190153|snp_3_634928088|snp_3_634931110
62	11011020	Hml/I88-549-3	1	49.4282	0	snp_3_634078704|snp_3_634079937|snp_3_634079978|snp_3_634189000|snp_3_634189663|snp_3_634190153|snp_3_634928088|snp_3_634931110
63	10211122	I88-534	1	-19.1313	-1	snp_3_634078704|snp_3_634079937|snp_3_634079978|snp_3_634189000|snp_3_634189663|snp_3_634190153|snp_3_634928088|snp_3_634931110
64	21021210	I96-339	1	-45.9917	-2.5	snp_3_634078704|snp_3_634079937|snp_3_634079978|snp_3_634189000|snp_3_634189663|snp_3_634190153|snp_3_634928088|snp_3_634931110
65	01211102	I97-415	1	13.7524	-1	snp_3_634078704|snp_3_634079937|snp_3_634079978|snp_3_634189000|snp_3_634189663|snp_3_634190153|snp_3_634928088|snp_3_634931110
66	2.122211	ICB 104039	1	-100.611	-3.5	snp_3_634078704|snp_3_634079937|snp_3_634079978|snp_3_634189000|snp_3_634189663|snp_3_634190153|snp_3_634928088|snp_3_634931110
67	11211102	ICB78-0058-7AP-2AP-1AP-4AP-0AP	1	-7.44742	-1.5	snp_3_634078704|snp_3_634079937|snp_3_634079978|snp_3_634189000|snp_3_634189663|snp_3_634190153|snp_3_634928088|snp_3_634931110
68	21122201	IG 16957	1	-68.6794	-3.5	snp_3_634078704|snp_3_634079937|snp_3_634079978|snp_3_634189000|snp_3_634189663|snp_3_634190153|snp_3_634928088|snp_3_634931110
69	1..1.12.	IGB1139	1	-17.2265	-0.5	snp_3_634078704|snp_3_634079937|snp_3_634079978|snp_3_634189000|snp_3_634189663|snp_3_634190153|snp_3_634928088|snp_3_634931110
70	.121.122	Kustaa	1	57.223	0.5	snp_3_634078704|snp_3_634079937|snp_3_634079978|snp_3_634189000|snp_3_634189663|snp_3_634190153|snp_3_634928088|snp_3_634931110
71	1111.111	Lacey	1	15.2403	-0.5	snp_3_634078704|snp_3_634079937|snp_3_634079978|snp_3_634189000|snp_3_634189663|snp_3_634190153|snp_3_634928088|snp_3_634931110
72	21.2.211	LOCAL B.KAN|STUPICKY HANACKY|ZBC934	3	-30.3611	-1.5	snp_3_634078704|snp_3_634079937|snp_3_634079978|snp_3_634189000|snp_3_634189663|snp_3_634190153|snp_3_634928088|snp_3_634931110
73	20001001	LOCEB-30	1	-32.7177	-1	snp_3_634078704|snp_3_634079937|snp_3_634079978|snp_3_634189000|snp_3_634189663|snp_3_634190153|snp_3_634928088|snp_3_634931110
74	.....111	LR84%765	1	15.4555	0.5	snp_3_634078704|snp_3_634079937|snp_3_634079978|snp_3_634189000|snp_3_634189663|snp_3_634190153|snp_3_634928088|snp_3_634931110
75	10010122	MANLEY|Merit|VALTICKY	3	8.08601	0.5	snp_3_634078704|snp_3_634079937|snp_3_634079978|snp_3_634189000|snp_3_634189663|snp_3_634190153|snp_3_634928088|snp_3_634931110
76	21122211	NB1054/ALELI	1	-48.4313	-3	snp_3_634078704|snp_3_634079937|snp_3_634079978|snp_3_634189000|snp_3_634189663|snp_3_634190153|snp_3_634928088|snp_3_634931110
77	1..1.111	ND22170	1	-24.8184	-0.5	snp_3_634078704|snp_3_634079937|snp_3_634079978|snp_3_634189000|snp_3_634189663|snp_3_634190153|snp_3_634928088|snp_3_634931110
78	.1211122	Newdale|Tremois|WABAR2353	3	54.2487	0	snp_3_634078704|snp_3_634079937|snp_3_634079978|snp_3_634189000|snp_3_634189663|snp_3_634190153|snp_3_634928088|snp_3_634931110
79	..11.122	NOVUM	1	17.1643	0.5	snp_3_634078704|snp_3_634079937|snp_3_634079978|snp_3_634189000|snp_3_634189663|snp_3_634190153|snp_3_634928088|snp_3_634931110
80	1111112.	Olsok	1	19.8578	-1	snp_3_634078704|snp_3_634079937|snp_3_634079978|snp_3_634189000|snp_3_634189663|snp_3_634190153|snp_3_634928088|snp_3_634931110
81	10111100	RUBIN (Rph12)	1	-72.8186	-2.5	snp_3_634078704|snp_3_634079937|snp_3_634079978|snp_3_634189000|snp_3_634189663|snp_3_634190153|snp_3_634928088|snp_3_634931110
82	121111.2	SALOON*	1	56.8542	-0.5	snp_3_634078704|snp_3_634079937|snp_3_634079978|snp_3_634189000|snp_3_634189663|snp_3_634190153|snp_3_634928088|snp_3_634931110
83	...22211	SHYRI	1	-46.0903	-2	snp_3_634078704|snp_3_634079937|snp_3_634079978|snp_3_634189000|snp_3_634189663|snp_3_634190153|snp_3_634928088|snp_3_634931110
84	11.11122	SIMBA	1	57.2918	0.5	snp_3_634078704|snp_3_634079937|snp_3_634079978|snp_3_634189000|snp_3_634189663|snp_3_634190153|snp_3_634928088|snp_3_634931110
85	10110122	Sissy	1	-4.03546	0	snp_3_634078704|snp_3_634079937|snp_3_634079978|snp_3_634189000|snp_3_634189663|snp_3_634190153|snp_3_634928088|snp_3_634931110
86	1.111102	STABIL	1	-47.5061	-1.5	snp_3_634078704|snp_3_634079937|snp_3_634079978|snp_3_634189000|snp_3_634189663|snp_3_634190153|snp_3_634928088|snp_3_634931110
87	.112..21	Stars-9577B	1	55.063	0.5	snp_3_634078704|snp_3_634079937|snp_3_634079978|snp_3_634189000|snp_3_634189663|snp_3_634190153|snp_3_634928088|snp_3_634931110
88	12011122	SVB3	1	109.472	1	snp_3_634078704|snp_3_634079937|snp_3_634079978|snp_3_634189000|snp_3_634189663|snp_3_634190153|snp_3_634928088|snp_3_634931110
89	2.120211	Tadmor	1	-94.6627	-2.5	snp_3_634078704|snp_3_634079937|snp_3_634079978|snp_3_634189000|snp_3_634189663|snp_3_634190153|snp_3_634928088|snp_3_634931110
90	11211111	TR09120	1	0.144456	-1.5	snp_3_634078704|snp_3_634079937|snp_3_634079978|snp_3_634189000|snp_3_634189663|snp_3_634190153|snp_3_634928088|snp_3_634931110
91	..111122	WABAR2231	1	14.19	0	snp_3_634078704|snp_3_634079937|snp_3_634079978|snp_3_634189000|snp_3_634189663|snp_3_634190153|snp_3_634928088|snp_3_634931110
92	02111122	WABAR2378	1	118.55	1	snp_3_634078704|snp_3_634079937|snp_3_634079978|snp_3_634189000|snp_3_634189663|snp_3_634190153|snp_3_634928088|snp_3_634931110
93	.2110122	WADH5089	1	121.525	1.5	snp_3_634078704|snp_3_634079937|snp_3_634079978|snp_3_634189000|snp_3_634189663|snp_3_634190153|snp_3_634928088|snp_3_634931110
94	02000022	BEST	0	170.169	3	snp_3_634078704|snp_3_634079937|snp_3_634079978|snp_3_634189000|snp_3_634189663|snp_3_634190153|snp_3_634928088|snp_3_634931110
95	20222200	WORST	0	-145.637	-5	snp_3_634078704|snp_3_634079937|snp_3_634079978|snp_3_634189000|snp_3_634189663|snp_3_634190153|snp_3_634928088|snp_3_634931110

## Sheet: Hap_Chr4H_1
	Hap	Lines	Line_Count	WEffect	Effect	SNP_ID
1	1111	020055-57|04053-034|05073-075|83SL:517|84SL:551|86S642-27-40|94S920W-18-6|95S005-29-20|95S008-108-27|AB 47-5|AB 47-6|AC METCALFE|AC Oxbow|Antarctica 01|Arapiles|Ariel*|B645|B87/14-18|B87/14-9|Bentley|BM9311-35|BM9507-109|BM9645-96|BM9647D-66|BM9752D-125|BM9924D-152|BOLRON|Braemar|BT497|C01P-32|C2-05-10/263|C2-05-10/437|C2-05-337-2|C2-05-64/754|Camelot|Caminant|CDC GOODALE|CDC Guardian|CDC Kendall…	155	-55.6182	-2	snp_4_627080516|snp_4_627080614|snp_4_627082280|snp_4_627082555
2	2211	02043-20|04056-088|ADAGIO|Atem|Bellini|Cellar|Charger|CM67|Draught|Edda|GrangeR|Heart|Heris|Hml-02/ArabiAbiad/3/Api/CM67//Nacta/4/WI2269/Espe|ICB 104039|Kalkreuther Fruhe|Luxor|MoroccanLandrace|Nordus|PEWTER|Riviera|RUSSIA24|RUSSIAN12|SE612.01|SEEBE|Sloop VIC|SMBA12-1361|SMBA12-2297|Tadmor|VB0916|VIC--8717|WB146|WI4876|WI4886|WI4890|WI4892|WI4893	37	-88.6749	-3	snp_4_627080516|snp_4_627080614|snp_4_627082280|snp_4_627082555
3	1211	02055-94|05067-128|05068-003|85SW:576|91HBSN24|91IBON5|94S909G-12-7|96S080-20-32|B511|B531|B559|B585|B697|B795|Beecher|BM9607-34|BT558|C01A-22|C2-05-89/893|C98Prel-56|C98Prel-60|CBSS98M00022T-0TOPY-0M-1Y-2M-0Y|CLE203|CLE234|EMIRCOMPLEX|Forrest|Hannan|HB08306|HB385|Hu Mai 4 Hao|ICB78-0058-7AP-2AP-1AP-4AP-0AP|IGB1124|IGB1243|MMiscBYDV-92|MODOC|NCL5-98-9-1|ND23275|Ricardo|SANALTA|Satsuki Nijo|Shinon…	54	-77.5672	-2.5	snp_4_627080516|snp_4_627080614|snp_4_627082280|snp_4_627082555
4	.211	02S169-51-45|Conchita|Krona|Landlord|LOCAL B.KAN|UWAshortwhiteseln8907	6	-66.4596	-2	snp_4_627080516|snp_4_627080614|snp_4_627082280|snp_4_627082555
5	2222	04055-119|04S213D-B-11|04S353D-84|05067-062|83SM:522|84SH:540|90S330-48-31|90S330-48-33|94S909G-20-19|95S021-71-23|95S028-19-36|95S029-102-30|Annabell|ARUPO|B521|B87/14-21|BoaFe|Buloke|Bussell|BVDV-019|C01P-53|C2-05-301-10|CATRIN|Chebec|Chinook|Claret/50c114//Yoshikei|CLE196|CORGI|Delibes|DH29317|DH29370|DH29419|Doolup|EUROPA|Galleon|Grout|HANNCHEN|Havanna|HB352|Heriot|I01-106-2-2|I01-176-1|I01-1…	102	-111.236	-4	snp_4_627080516|snp_4_627080614|snp_4_627082280|snp_4_627082555
6	..2.	04S213D-B-110|Steffi	2	-27.0214	-1	snp_4_627080516|snp_4_627080614|snp_4_627082280|snp_4_627082555
7	2202	04S213D-B-125|04S213D-B-20|04S213D-B-57|90S205-129-19|90S205-45-46|91IBON24|91IBON99|95S984-80-32|Atribut|B751|BM9204-17|BM9857-263-1|BM9904DT-17-8|BM9929-88|BOWMAN|C2-05-63/710|C2-05-89/878|C98Prel-29|CARAVELA|Charlottetown|CLE198|CLE226|CLE272|Cowabbie|CzechLandrace-243|DH29316|Fairview|H91011001|Hamelin|Harriot|I01-177-2|I01-302-1|I89-420|I91-454|I91-672|I92-212|I92-562|I93-608|I96-92|IG 16957…	74	-84.2149	-3	snp_4_627080516|snp_4_627080614|snp_4_627082280|snp_4_627082555
8	2200	04S213D-B-27|95S009-81-33|ARUPOBC1|C04A-29|C2-05-89/827|Clara|DETENICKYBOHATYR|DH29287|DH29400|Flagon|H92014002X|HB09309|I91-686|I96-339|I97-320|I97-415|KOMPAKT|Margret|SB01513|Severa|Skiff|WI4572|WI4870|WVA22|XVE7	25	-66.1134	-2	snp_4_627080516|snp_4_627080614|snp_4_627082280|snp_4_627082555
9	2220	05066-186|91IBON100|Albert|Barke|Bass|C01P-37|C01P-66|CDC Stratus|EUNOVA|FORMULA|HB380|HB395|I01-173-1|I91-495|I91-698|IGB1234|KASTICKY|KLAXON|MC9924-023|Prior|RETROARUPOBV-9225|Ruti|Torrens|TR979-CEBECO9424|VB0901|WABAR2270|WABAR2272|WABAR2591|WI4843|WI4885|WI4889	31	-93.1348	-3	snp_4_627080516|snp_4_627080614|snp_4_627082280|snp_4_627082555
10	222.	07T741|Fuji Nijo|NOVUM|Tolar|Volla	5	-93.1348	-3	snp_4_627080516|snp_4_627080614|snp_4_627082280|snp_4_627082555
11	2111	91IBON45|ARUPOBC6|BVDV-026|CBSS95M00084S-9M-2Y-3M-0Y|CBSS95M00597T-B-3M-1Y-1M-0Y|CI5791|CI9819|CLE194|NB1054/ALELI|TR645	10	-66.7258	-2.5	snp_4_627080516|snp_4_627080614|snp_4_627082280|snp_4_627082555
12	0200	96S117-206|LOCEB-30|Tantangara|VALTICKY	4	-43.8981	-1	snp_4_627080516|snp_4_627080614|snp_4_627082280|snp_4_627082555
13	221.	AB 14-1|WI4665	2	-79.6241	-2.5	snp_4_627080516|snp_4_627080614|snp_4_627082280|snp_4_627082555
14	..1.	AB 34-6|Brindabella|CDC SPRINGSIDE|CONRAD|Coor's|IGB1139	6	-13.5107	-0.5	snp_4_627080516|snp_4_627080614|snp_4_627082280|snp_4_627082555
15	..11	AB 47-4|ICB93-0781-43AP-0AP	2	-22.5615	-1	snp_4_627080516|snp_4_627080614|snp_4_627082280|snp_4_627082555
16	..02	Astoria	1	-18.1015	-1	snp_4_627080516|snp_4_627080614|snp_4_627082280|snp_4_627082555
17	220.	BEARPAW|NFC TIPPLE|WI4639	3	-66.1134	-2	snp_4_627080516|snp_4_627080614|snp_4_627082280|snp_4_627082555
18	.11.	Beatrice|CDC Copeland	2	-35.4598	-1	snp_4_627080516|snp_4_627080614|snp_4_627082280|snp_4_627082555
19	111.	BEKA|BT922 or B1602|Legacy|NRB07124|Olsok|PERUN	6	-46.5674	-1.5	snp_4_627080516|snp_4_627080614|snp_4_627082280|snp_4_627082555
20	.111	Binalong|Expres|WABAR2609	3	-44.5105	-1.5	snp_4_627080516|snp_4_627080614|snp_4_627082280|snp_4_627082555
21	.22.	BM9936-80	1	-70.9195	-2	snp_4_627080516|snp_4_627080614|snp_4_627082280|snp_4_627082555
22	2221	Bridge	1	-102.186	-3.5	snp_4_627080516|snp_4_627080614|snp_4_627082280|snp_4_627082555
23	1101	C04A-35|H93174006|M422|SIMBA|Tradition	5	-42.1075	-1.5	snp_4_627080516|snp_4_627080614|snp_4_627082280|snp_4_627082555
24	1110	C2-05-63/702|FILIPPA|Maritime|Sloop SA|WABAR2248	5	-46.5674	-1.5	snp_4_627080516|snp_4_627080614|snp_4_627082280|snp_4_627082555
25	2011	C2-05-89/953|Henley|SMBA10-1441	3	-44.7768	-2	snp_4_627080516|snp_4_627080614|snp_4_627082280|snp_4_627082555
26	.011	CDC Dolly	1	-22.5615	-1	snp_4_627080516|snp_4_627080614|snp_4_627082280|snp_4_627082555
27	001.	Chapais|NRB091124	2	-13.5107	-0.5	snp_4_627080516|snp_4_627080614|snp_4_627082280|snp_4_627082555
28	1002	CLE191	1	-29.2092	-1.5	snp_4_627080516|snp_4_627080614|snp_4_627082280|snp_4_627082555
29	0021	CLE270	1	-36.0722	-1.5	snp_4_627080516|snp_4_627080614|snp_4_627082280|snp_4_627082555
30	2.2.	COOPER	1	-49.2367	-2	snp_4_627080516|snp_4_627080614|snp_4_627082280|snp_4_627082555
31	101.	DIABAS	1	-24.6184	-1	snp_4_627080516|snp_4_627080614|snp_4_627082280|snp_4_627082555
32	.212	Donaria	1	-75.5103	-2.5	snp_4_627080516|snp_4_627080614|snp_4_627082280|snp_4_627082555
33	121.	E Dong 85-1|SHYRI	2	-68.5165	-2	snp_4_627080516|snp_4_627080614|snp_4_627082280|snp_4_627082555
34	1000	EB1110	1	-11.1077	-0.5	snp_4_627080516|snp_4_627080614|snp_4_627082280|snp_4_627082555
35	.202	EB1111|UVC35	2	-61.9996	-2	snp_4_627080516|snp_4_627080614|snp_4_627082280|snp_4_627082555
36	22.2	EB1112	1	-84.2149	-3	snp_4_627080516|snp_4_627080614|snp_4_627082280|snp_4_627082555
37	.21.	GALAN	1	-57.4088	-1.5	snp_4_627080516|snp_4_627080614|snp_4_627082280|snp_4_627082555
38	1210	Haruna Nijo|WABAR2253	2	-68.5165	-2	snp_4_627080516|snp_4_627080614|snp_4_627082280|snp_4_627082555
39	1201	I88-534	1	-64.0565	-2	snp_4_627080516|snp_4_627080614|snp_4_627082280|snp_4_627082555
40	2002	I89-440|SE643.02|VODKA	3	-40.3168	-2	snp_4_627080516|snp_4_627080614|snp_4_627082280|snp_4_627082555
41	1011	Keel	1	-33.6691	-1.5	snp_4_627080516|snp_4_627080614|snp_4_627082280|snp_4_627082555
42	0211	LR84%765|MC9939-007|VB0904|WABAR2250	4	-66.4596	-2	snp_4_627080516|snp_4_627080614|snp_4_627082280|snp_4_627082555
43	0111	MANLEY	1	-44.5105	-1.5	snp_4_627080516|snp_4_627080614|snp_4_627082280|snp_4_627082555
44	.101	Merit	1	-30.9998	-1	snp_4_627080516|snp_4_627080614|snp_4_627082280|snp_4_627082555
45	.002	Mie*	1	-18.1015	-1	snp_4_627080516|snp_4_627080614|snp_4_627082280|snp_4_627082555
46	0000	Mosane|SB99252|Sissy|UNION|WI4574	5	0	0	snp_4_627080516|snp_4_627080614|snp_4_627082280|snp_4_627082555
47	1.11	Nordal	1	-33.6691	-1.5	snp_4_627080516|snp_4_627080614|snp_4_627082280|snp_4_627082555
48	0011	Patty	1	-22.5615	-1	snp_4_627080516|snp_4_627080614|snp_4_627082280|snp_4_627082555
49	0201	RUBIN (Rph12)	1	-52.9488	-1.5	snp_4_627080516|snp_4_627080614|snp_4_627082280|snp_4_627082555
50	.2.0	SALOON*	1	-43.8981	-1	snp_4_627080516|snp_4_627080614|snp_4_627082280|snp_4_627082555
51	2022	Stirling	1	-67.3383	-3	snp_4_627080516|snp_4_627080614|snp_4_627082280|snp_4_627082555
52	2201	Syn6058-06	1	-75.1642	-2.5	snp_4_627080516|snp_4_627080614|snp_4_627082280|snp_4_627082555
53	.220	TR473	1	-70.9195	-2	snp_4_627080516|snp_4_627080614|snp_4_627082280|snp_4_627082555
54	0022	Ursa	1	-45.1229	-2	snp_4_627080516|snp_4_627080614|snp_4_627082280|snp_4_627082555
55	.10.	WI4849	1	-21.949	-0.5	snp_4_627080516|snp_4_627080614|snp_4_627082280|snp_4_627082555
56	0000	BEST|Mosane|SB99252|Sissy|UNION|WI4574	5	0	0	snp_4_627080516|snp_4_627080614|snp_4_627082280|snp_4_627082555
57	2222	WORST|04055-119|04S213D-B-11|04S353D-84|05067-062|83SM:522|84SH:540|90S330-48-31|90S330-48-33|94S909G-20-19|95S021-71-23|95S028-19-36|95S029-102-30|Annabell|ARUPO|B521|B87/14-21|BoaFe|Buloke|Bussell|BVDV-019|C01P-53|C2-05-301-10|CATRIN|Chebec|Chinook|Claret/50c114//Yoshikei|CLE196|CORGI|Delibes|DH29317|DH29370|DH29419|Doolup|EUROPA|Galleon|Grout|HANNCHEN|Havanna|HB352|Heriot|I01-106-2-2|I01-176-1…	102	-111.236	-4	snp_4_627080516|snp_4_627080614|snp_4_627082280|snp_4_627082555

## Sheet: Hap_Chr5H_1
	Hap	Lines	Line_Count	WEffect	Effect	SNP_ID
1	022	020055-57|02043-20|04056-088|04S213D-B-11|04S213D-B-20|04S353D-84|05067-062|84SH:540|84SL:551|85SW:576|86S642-27-40|90S330-48-31|91IBON45|AB 47-4|B511|B87/14-21|Bass|BEKA|BM9752D-125|BM9929-88|BOLRON|BVDV-019|BVDV-026|C2-05-337-2|CBSS95M00084S-9M-2Y-3M-0Y|CBSS98M00022T-0TOPY-0M-1Y-2M-0Y|CDC Meredith|CDC Reserve|Charger|COOPER|CzechLandrace-243|DETENICKYBOHATYR|DIABAS|EB1112|FILIPPA|FORMULA|Forres…	101	21.6066	0	snp_5_131870539|snp_5_131998865|snp_5_132001788
2	222	02055-94|05066-186|07T741|90S330-48-33|91IBON5|95S028-19-36|AB 34-6|AB 47-5|ADAGIO|Annabell|Antarctica 01|ARUPO|Astoria|B585|B697|B751|B87/14-18|BEARPAW|Beatrice|Bridge|BT558|C2-05-89/953|C98Prel-29|C98Prel-56|CARAVELA|CDC Guardian|CDC Kendall|CDC Stratus|CDC Yorkton|CLE272|CONRAD|Doolup|EUNOVA|Expres|Flagon|GALAN|Galleon|Gimpel|H92066207Z|H93174006|HANNCHEN|Har.Nan-35-24|Heart|Heris|I01-302-1|I9…	100	-18.094	-1	snp_5_131870539|snp_5_131998865|snp_5_132001788
3	20.	02S169-51-45|05073-075|CDC Dolly|Chinook|EB1110|UWA2Rseln9506|WABAR2436	7	-39.7006	-1	snp_5_131870539|snp_5_131998865|snp_5_132001788
4	220	04053-034|04055-119|AC METCALFE|Albert|ARUPOBC6|Binalong|Buloke|Caminant|CI9819|Clara|CLE270|Delibes|EMPRESS|EUROPA|Fleet|H96009006|Havanna|HB382|Hu Mai 4 Hao|IGB1244|Inari|Landlord|Legacy|MMiscBYDV-92|MODOC|Nordus|OHARA|Regina|ROBUST|Ruti|Sloop SA|SM02544|SMBA12-2297|STABIL|Steffi|Stellar-ND|Tilga|TR06295|VB0916|VB0922|VIC--8717|Viva 1|Volla|WABAR2244|WABAR2248|WABAR2259|WI4584|WI4749|WI4778|WI4…	52	24.1009	0	snp_5_131870539|snp_5_131998865|snp_5_132001788
5	...	04S213D-B-110	1	0	0	snp_5_131870539|snp_5_131998865|snp_5_132001788
6	002	04S213D-B-125|83SL:517|83SM:522|90S205-129-19|90S205-45-46|91HBSN24|94S920W-18-6|95S009-81-33|Ariel*|B559|Bellini|BM9311-35|BM9507-109|BM9607-34|BM9857-263-1|C01A-22|C01P-32|C04A-29|C04A-35|C2-05-301-10|C2-05-89/878|CBSS95M00597T-B-3M-1Y-1M-0Y|Chebec|CI5791|Claret/50c114//Yoshikei|CLE198|CM67|Commander|DAYTON|DH29287|DH29370|DH29419|EMIRCOMPLEX|Fairview|FR/DAYTON|H92036005Z|Haruna Nijo|HB08306|HB…	85	-42.1949	-1	snp_5_131870539|snp_5_131998865|snp_5_132001788
7	020	04S213D-B-27|91IBON99|95S984-80-32|AC Oxbow|Arapiles|Atem|Atribut|B645|Barke|C2-05-10/437|C2-05-64/754|C2-05-89/827|CDC GOODALE|Cellar|Chapais|CLE194|CORGI|Cowabbie|Dash|Hamelin|HARRINGTON|HB395|HB805-BZ594-26|I91-698|I93-608|IGB1138|Jessica|Jubilant|KASTICKY|Keel|Kym|La Trobe|Lewis|LVC13|M281|Maritime|MC9924-031|ND23265|NOVUM|NRB08308|OTIS|Patty|Radiant|RETROARUPOBV-9225|RUSSIAN12|SE643.02|Skiff…	62	63.8015	1	snp_5_131870539|snp_5_131998865|snp_5_132001788
8	200	04S213D-B-57|94S909G-20-19|BM9904DT-17-8|BM9924D-152|BT497|C01P-37|C01P-53|C2-05-10/263|C98Prel-60|Camelot|CLE226|CLE234|Draught|Hassan|Henley|I01-179-4|LVC17|MANLEY|SH01662|SHYRI|Tocada|Tore*|Torrens|WABAR2094|WABAR2547|WI4570|WI4780	27	-39.7006	-1	snp_5_131870539|snp_5_131998865|snp_5_132001788
9	22.	05067-128|B531|B795|BM9936-80|CDC Copeland|Charlottetown|Conchita|Granifen|IGB1157|NAIRN|Prosa|Syn6058-06|Toddy	13	24.1009	0	snp_5_131870539|snp_5_131998865|snp_5_132001788
10	202	05068-003|91IBON100|91IBON24|94S909G-12-7|95S021-71-23|AB 47-6|ARUPOBC1|Braemar|BT922 or B1602|C01P-66|C2-05-63/702|CLE196|CLE203|Dana*|Edda|Fuji Nijo|Grout|Harriot|HART|HB380|I01-106-2-2|I01-176-1|I01-177-2|I89-420|I90-137-1|I91-495|I92-562|IGB1103|IGB1139|IGB1234|KNEIFLUV P 13|Lindwall|LOCAL B.KAN|Maresi|MC9939-008|MC9939-016|Mie*|MoroccanLandrace|Prior|Ricardo|RUBIN (Rph12)|SB01513|Schooner|SM…	58	-81.8955	-2	snp_5_131870539|snp_5_131998865|snp_5_132001788
11	00.	95S005-29-20|H91011001|Hml-02/ArabiAbiad/3/Api/CM67//Nacta/4/WI2269/Espe|M422|SB040947|WI4870	6	0	0	snp_5_131870539|snp_5_131998865|snp_5_132001788
12	0.0	95S008-108-27|BM9204-17|Bussell|DH29317|UWAbrightearlyseln4670	5	0	0	snp_5_131870539|snp_5_131998865|snp_5_132001788
13	000	95S029-102-30|B521|B87/14-9|Beecher|Bentley|BM9645-96|BM9647D-66|BoaFe|BOWMAN|C2-05-89/893|CDC UNITY|CLE191|CLE235|DH29316|DH29400|Hindmarsh|Hml/I88-549-3|I97-320|ICB 104039|Kalkreuther Fruhe|MN607|Nordal|NRB07124|SB03180|Shinonome|SIMBA|SMBA10-2324|TR*GR916-10|TR07393|VODKA|WABAR2334|WABAR2427|WADH5089|Welam|WI4874|XVD21	36	0	0	snp_5_131870539|snp_5_131998865|snp_5_132001788
14	0.2	96S080-20-32|CATRIN|UWA95TK24-5	3	-42.1949	-1	snp_5_131870539|snp_5_131998865|snp_5_132001788
15	02.	96S117-206|Brindabella|C2-05-63/710|Coor's|Foster|HB09309|Luxor|NAGRAD|Penelope|SVC5|Tipper//WI2291/WI2269|WI4550|WI4625|WI4643|WI4650|WI4665	16	63.8015	1	snp_5_131870539|snp_5_131998865|snp_5_132001788
16	2..	AB 14-1|Donaria	2	-39.7006	-1	snp_5_131870539|snp_5_131998865|snp_5_132001788
17	2.2	CDC Sisler|Conlon|Nasu Nijo|SALOON*|Tadmor	5	-81.8955	-2	snp_5_131870539|snp_5_131998865|snp_5_132001788
18	.20	CDC SPRINGSIDE|Jantar	2	63.8015	1	snp_5_131870539|snp_5_131998865|snp_5_132001788
19	021	E Dong 85-1	1	42.704	0.5	snp_5_131870539|snp_5_131998865|snp_5_132001788
20	.02	EB1111|SVB3|WI4602	3	-42.1949	-1	snp_5_131870539|snp_5_131998865|snp_5_132001788
21	.22	Pearl|SVA15|SVB21	3	21.6066	0	snp_5_131870539|snp_5_131998865|snp_5_132001788
22	020	BEST|04S213D-B-27|91IBON99|95S984-80-32|AC Oxbow|Arapiles|Atem|Atribut|B645|Barke|C2-05-10/437|C2-05-64/754|C2-05-89/827|CDC GOODALE|Cellar|Chapais|CLE194|CORGI|Cowabbie|Dash|Hamelin|HARRINGTON|HB395|HB805-BZ594-26|I91-698|I93-608|IGB1138|Jessica|Jubilant|KASTICKY|Keel|Kym|La Trobe|Lewis|LVC13|M281|Maritime|MC9924-031|ND23265|NOVUM|NRB08308|OTIS|Patty|Radiant|RETROARUPOBV-9225|RUSSIAN12|SE643.02|…	62	63.8015	1	snp_5_131870539|snp_5_131998865|snp_5_132001788
23	202	WORST|05068-003|91IBON100|91IBON24|94S909G-12-7|95S021-71-23|AB 47-6|ARUPOBC1|Braemar|BT922 or B1602|C01P-66|C2-05-63/702|CLE196|CLE203|Dana*|Edda|Fuji Nijo|Grout|Harriot|HART|HB380|I01-106-2-2|I01-176-1|I01-177-2|I89-420|I90-137-1|I91-495|I92-562|IGB1103|IGB1139|IGB1234|KNEIFLUV P 13|Lindwall|LOCAL B.KAN|Maresi|MC9939-008|MC9939-016|Mie*|MoroccanLandrace|Prior|Ricardo|RUBIN (Rph12)|SB01513|Schoo…	58	-81.8955	-2	snp_5_131870539|snp_5_131998865|snp_5_132001788

## Sheet: Hap_Chr5H_2
	Hap	Lines	Line_Count	WEffect	Effect	SNP_ID
1	0002	020055-57|90S205-45-46|91IBON24|AC Oxbow|BM9607-34|BM9645-96|BM9904DT-17-8|C2-05-63/710|Chebec|CLE203|Draught|H93174006|Heart|I89-420|I91-454|Kaputar|MC9924-031|ND22170|Severa|SIMBA|Sloop VIC|SMBA12-2297|TR*GR916-10|TR04283|TR07114|TR08118|TR09121|TR176|UWA2Rseln9506|WABAR2244|WABAR2377|Wicket|WVA22|WVB35|ZBC9322	35	-31.8404	-1	snp_5_243851853|snp_5_243996248|snp_5_244021572|snp_5_244024104
2	2002	02043-20|04S213D-B-27|05066-186|83SM:522|90S205-129-19|90S330-48-33|91IBON99|95S029-102-30|AC METCALFE|B531|Bridge|BT497|BVDV-019|C01P-37|C2-05-89/878|CBSS95M00084S-9M-2Y-3M-0Y|CDC GOODALE|Commander|Conchita|Cowabbie|CzechLandrace-243|DH29316|DH29370|DH29400|EUNOVA|FILIPPA|Fleet|Foster|HB352|HB380|Hml/I88-549-3|I01-179-4|IGB1120|IGB1157|Keel|Larker|Lindwall|MANLEY|MC9924-012|MC9924-023|Nasu Nijo|…	80	28.2879	0	snp_5_243851853|snp_5_243996248|snp_5_244021572|snp_5_244024104
3	2102	02055-94|04053-034|04056-088|05073-075|84SL:551|94S920W-18-6|95S005-29-20|96S080-20-32|Annabell|ARUPOBC6|B511|B87/14-21|Bass|BM9311-35|BM9647D-66|BM9752D-125|Buloke|C01A-22|C2-05-10/437|CBSS95M00597T-B-3M-1Y-1M-0Y|CDC Guardian|Charger|DETENICKYBOHATYR|Fairview|FR/DAYTON|H91011001|H92014002X|HART|Haruna Nijo|Hassan|Heriot|I01-173-1|I01-177-2|I91-672|I91-698|ICB 104039|IG 16957|IGB1201|IGB1234|IGB1…	73	18.6823	-0.5	snp_5_243851853|snp_5_243996248|snp_5_244021572|snp_5_244024104
4	..2.	02S169-51-45|COOPER	2	21.3028	1	snp_5_243851853|snp_5_243996248|snp_5_244021572|snp_5_244024104
5	0102	04055-119|04S213D-B-57|84SH:540|AB 47-5|Albert|B645|B795|B87/14-18|B87/14-9|C2-05-10/263|C2-05-63/702|C2-05-89/893|C98Prel-29|C98Prel-56|CARAVELA|CI5791|CLE194|CLE226|CLE234|Conlon|Dash|Gimpel|HB382|Hml-02/ArabiAbiad/3/Api/CM67//Nacta/4/WI2269/Espe|I01-106-2-2|I89-440|I90-137-1|I91-696|Inari|LOCAL B.KAN|M422|Moondyne|Mosane|SB040247|SD432-SM95509|SEEBE|Syn6058-06|TG121-1|TR473|TRIUMPH|VODKA|WABAR…	45	-41.446	-1.5	snp_5_243851853|snp_5_243996248|snp_5_244021572|snp_5_244024104
6	0.22	04S213D-B-11|C2-05-89/953|EB1112|HB385|ICB93-0781-43AP-0AP|IGB1211|Tolar|WI4778	8	-10.5376	0	snp_5_243851853|snp_5_243996248|snp_5_244021572|snp_5_244024104
7	21..	04S213D-B-110|AB 34-6|Ariel*	3	50.5227	0.5	snp_5_243851853|snp_5_243996248|snp_5_244021572|snp_5_244024104
8	0120	04S213D-B-125|07T741|95S009-81-33|Arapiles|CBSS98M00022T-0TOPY-0M-1Y-2M-0Y|CDC Stratus|Hindmarsh|I93-608|REGENT|Tmp*Gmt121-1|XVD21	11	11.6972	0.5	snp_5_243851853|snp_5_243996248|snp_5_244021572|snp_5_244024104
9	.102	04S213D-B-20|96S117-206|Henley	3	-41.446	-1.5	snp_5_243851853|snp_5_243996248|snp_5_244021572|snp_5_244024104
10	2.02	04S353D-84|BoaFe|Caminant|MN607|NOVUM|Olsok|Penelope|PROCTOR|Schooner|SD423|Shepherd|SVA15|WI4639	13	28.2879	0	snp_5_243851853|snp_5_243996248|snp_5_244021572|snp_5_244024104
11	0022	05067-062|90S330-48-31|AB 47-6|DH29419|GrangeR|HANNCHEN|Heris|I96-92|I97-415|Lewis|Margret|MC9939-016|MNBrite|NCL5-98-9-1|Nirasaki Nijo 9|Shinonome|Skiff|Tadmor|WABAR2231|WABAR2248|WI4780	21	-10.5376	0	snp_5_243851853|snp_5_243996248|snp_5_244021572|snp_5_244024104
12	0100	05067-128|B751|H96009006|Havanna|HB08306|I88-534|I93-654|LVC17|WABAR2592|WVA19|XVH11	11	-9.6056	-0.5	snp_5_243851853|snp_5_243996248|snp_5_244021572|snp_5_244024104
13	0020	05068-003|83SL:517|Braemar|Har.Nan-35-24|Prosa|WI4715	6	21.3028	1	snp_5_243851853|snp_5_243996248|snp_5_244021572|snp_5_244024104
14	2022	85SW:576|91IBON45|CDC Kendall|Cellar|CLE272|EB1111|Granifen|H92066207Z|Hannan|HB09309|IGB1115|Jantar|La Trobe|LR84%765|MC9939-007|MC9939-039|MoroccanLandrace|NB1054/ALELI|NRB08308|Oxford|Rawson|Sloop SA|SpanishLandrace-355|TR158|VB0330|VB0922|VB9104|WABAR2228|WABAR2272|WI4602|WI4643|WI4666|WI4746|WI4779|WI4889	35	49.5907	1	snp_5_243851853|snp_5_243996248|snp_5_244021572|snp_5_244024104
15	2000	86S642-27-40|Barke|BT558|CORGI|Edda|Forrest|IGB1124|Maritime|RUBIN (Rph12)|TR363|TR645|WABAR2378|WABAR2435|Welam|WI4574|ZBC934	16	60.1283	1	snp_5_243851853|snp_5_243996248|snp_5_244021572|snp_5_244024104
16	2122	91HBSN24|91IBON100|91IBON5|94S909G-12-7|95S028-19-36|95S984-80-32|B559|B585|BEARPAW|BEKA|Binalong|BM9204-17|BM9924D-152|BOWMAN|C01P-66|C2-05-301-10|C2-05-64/754|C2-05-89/827|Camelot|CDC Meredith|CDC UNITY|Chinook|CI9819|Clara|Claret/50c114//Yoshikei|CLE196|CLE235|Dana*|DH29287|Doolup|E Dong 85-1|EMPRESS|EUROPA|Expres|FORMULA|H97006005|Hamelin|HARRINGTON|Hu Mai 4 Hao|I01-302-1|I92-562|IGB1103|IGB1…	70	39.9851	0.5	snp_5_243851853|snp_5_243996248|snp_5_244021572|snp_5_244024104
17	0000	94S909G-20-19|BM9857-263-1|I01-176-1|I91-495|ROBUST|TR584	6	0	0	snp_5_243851853|snp_5_243996248|snp_5_244021572|snp_5_244024104
18	0122	95S008-108-27|95S021-71-23|ADAGIO|BM9507-109|BOLRON|BVDV-026|C01P-53|CDC Reserve|CDC Yorkton|Galleon|HB395|I97-320|Krona|Legacy|LVC13|Maresi|Prior|Satsuki Nijo|SH01662|SHN296|SM02544|Toddy|TR245|Tradition|Volla|W2 2010-5-17|WABAR2234|WI4584|WI4892	29	-20.1432	-0.5	snp_5_243851853|snp_5_243996248|snp_5_244021572|snp_5_244024104
19	.10.	AB 14-1	1	-9.6056	-0.5	snp_5_243851853|snp_5_243996248|snp_5_244021572|snp_5_244024104
20	2.2.	AB 47-4|BM9936-80|CDC Sisler|Chapais|IGB1139|Pearl|Wimmera	7	81.4311	2	snp_5_243851853|snp_5_243996248|snp_5_244021572|snp_5_244024104
21	2120	Antarctica 01|DH29317|I96-339|IGB1244|LOCEB-30|P7219.92|SM060103|TOPAS|Tore*|TR08394|WABAR2253	11	71.8255	1.5	snp_5_243851853|snp_5_243996248|snp_5_244021572|snp_5_244024104
22	2.22	ARUPO|Atem|Brindabella|DIABAS|EB1110|Lumar|Mie*|Nordal|OTIS|Radiant|Z019Q008R	11	49.5907	1	snp_5_243851853|snp_5_243996248|snp_5_244021572|snp_5_244024104
23	21.2	ARUPOBC1|Beecher|I91-686|Kustaa|Luxor|Newdale|SHYRI	7	18.6823	-0.5	snp_5_243851853|snp_5_243996248|snp_5_244021572|snp_5_244024104
24	212.	Astoria|CLE270|SVC5|WI4597	4	71.8255	1.5	snp_5_243851853|snp_5_243996248|snp_5_244021572|snp_5_244024104
25	2100	Atribut|B697|Bellini|C01P-32|C04A-29|Charlottetown|CLE191|EMIRCOMPLEX|Grout|HB805-BZ594-26|I93-635|ICB78-0058-7AP-2AP-1AP-4AP-0AP|Kalkreuther Fruhe|KOMPAKT|Optic|RETROARUPOBV-9225|SB01513|Stellar-ND|TR638|UWA93TK16-C12|WABAR2411|WABAR2591|WI4619|WI4886	24	50.5227	0.5	snp_5_243851853|snp_5_243996248|snp_5_244021572|snp_5_244024104
26	012.	B521|GALAN	2	11.6972	0.5	snp_5_243851853|snp_5_243996248|snp_5_244021572|snp_5_244024104
27	2..2	Beatrice|BT922 or B1602|Fuji Nijo|SM99542	4	28.2879	0	snp_5_243851853|snp_5_243996248|snp_5_244021572|snp_5_244024104
28	200.	Bentley|BM9929-88	2	60.1283	1	snp_5_243851853|snp_5_243996248|snp_5_244021572|snp_5_244024104
29	2110	Bussell	1	61.1741	1	snp_5_243851853|snp_5_243996248|snp_5_244021572|snp_5_244024104
30	0...	C04A-35	1	0	0	snp_5_243851853|snp_5_243996248|snp_5_244021572|snp_5_244024104
31	010.	C2-05-337-2|CM67	2	-9.6056	-0.5	snp_5_243851853|snp_5_243996248|snp_5_244021572|snp_5_244024104
32	0200	C98Prel-60	1	-19.2112	-1	snp_5_243851853|snp_5_243996248|snp_5_244021572|snp_5_244024104
33	0.02	CATRIN|Torrens|WI4887	3	-31.8404	-1	snp_5_243851853|snp_5_243996248|snp_5_244021572|snp_5_244024104
34	2...	CDC Copeland|Donaria|SALOON*|Stars-9577B|UVC35	5	60.1283	1	snp_5_243851853|snp_5_243996248|snp_5_244021572|snp_5_244024104
35	0.20	CDC Dolly	1	21.3028	1	snp_5_243851853|snp_5_243996248|snp_5_244021572|snp_5_244024104
36	..0.	CDC SPRINGSIDE	1	0	0	snp_5_243851853|snp_5_243996248|snp_5_244021572|snp_5_244024104
37	00.2	CLE198|MC9939-048|WI4801	3	-31.8404	-1	snp_5_243851853|snp_5_243996248|snp_5_244021572|snp_5_244024104
38	2..1	CONRAD	1	44.2081	0.5	snp_5_243851853|snp_5_243996248|snp_5_244021572|snp_5_244024104
39	....	Coor's	1	0	0	snp_5_243851853|snp_5_243996248|snp_5_244021572|snp_5_244024104
40	.100	DAYTON	1	-9.6056	-0.5	snp_5_243851853|snp_5_243996248|snp_5_244021572|snp_5_244024104
41	000.	Delibes	1	0	0	snp_5_243851853|snp_5_243996248|snp_5_244021572|snp_5_244024104
42	2222	Flagon|UWAbrightearlyseln4670	2	30.3795	0	snp_5_243851853|snp_5_243996248|snp_5_244021572|snp_5_244024104
43	0.00	H92036005Z	1	0	0	snp_5_243851853|snp_5_243996248|snp_5_244021572|snp_5_244024104
44	20.2	Harriot|Tilga|WI4650	3	28.2879	0	snp_5_243851853|snp_5_243996248|snp_5_244021572|snp_5_244024104
45	2020	I92-212|VIC--8717	2	81.4311	2	snp_5_243851853|snp_5_243996248|snp_5_244021572|snp_5_244024104
46	2.20	KLAXON|Landlord|PERUN	3	81.4311	2	snp_5_243851853|snp_5_243996248|snp_5_244021572|snp_5_244024104
47	0222	Lacey|NFC TIPPLE	2	-29.7488	-1	snp_5_243851853|snp_5_243996248|snp_5_244021572|snp_5_244024104
48	1.22	Merit	1	19.5266	0.5	snp_5_243851853|snp_5_243996248|snp_5_244021572|snp_5_244024104
49	202.	NAGRAD	1	81.4311	2	snp_5_243851853|snp_5_243996248|snp_5_244021572|snp_5_244024104
50	022.	NAIRN	1	2.09158	0	snp_5_243851853|snp_5_243996248|snp_5_244021572|snp_5_244024104
51	21.0	ND23265	1	50.5227	0.5	snp_5_243851853|snp_5_243996248|snp_5_244021572|snp_5_244024104
52	210.	Regina	1	50.5227	0.5	snp_5_243851853|snp_5_243996248|snp_5_244021572|snp_5_244024104
53	2202	SMBA10-2324	1	9.07671	-1	snp_5_243851853|snp_5_243996248|snp_5_244021572|snp_5_244024104
54	..22	STABIL	1	-10.5376	0	snp_5_243851853|snp_5_243996248|snp_5_244021572|snp_5_244024104
55	0.12	SVA11	1	-21.189	-0.5	snp_5_243851853|snp_5_243996248|snp_5_244021572|snp_5_244024104
56	2112	Tipper//WI2291/WI2269	1	29.3337	0	snp_5_243851853|snp_5_243996248|snp_5_244021572|snp_5_244024104
57	20.0	VB0901	1	60.1283	1	snp_5_243851853|snp_5_243996248|snp_5_244021572|snp_5_244024104
58	0.0.	WADH5089	1	0	0	snp_5_243851853|snp_5_243996248|snp_5_244021572|snp_5_244024104
59	01.2	WI4572	1	-41.446	-1.5	snp_5_243851853|snp_5_243996248|snp_5_244021572|snp_5_244024104
60	.202	WI4849	1	-51.0516	-2	snp_5_243851853|snp_5_243996248|snp_5_244021572|snp_5_244024104
61	2020	BEST|I92-212|VIC--8717	2	81.4311	2	snp_5_243851853|snp_5_243996248|snp_5_244021572|snp_5_244024104
62	0202	WORST	0	-51.0516	-2	snp_5_243851853|snp_5_243996248|snp_5_244021572|snp_5_244024104

## Sheet: Hap_Chr5H_3
	Hap	Lines	Line_Count	WEffect	Effect	SNP_ID
1	1121000211	020055-57|04053-034|04S213D-B-27|05066-186|84SL:551|86S642-27-40|90S330-48-31|90S330-48-33|91IBON5|94S909G-12-7|94S909G-20-19|94S920W-18-6|95S029-102-30|96S117-206|AC Oxbow|Albert|Arapiles|B521|B795|Barke|BM9904DT-17-8|BM9929-88|Buloke|Bussell|C98Prel-56|CDC UNITY|Charger|CLE203|CLE235|CORGI|Cowabbie|CzechLandrace-243|DH29287|DH29316|DH29317|DH29370|DH29419|Fairview|Fleet|Forrest|Galleon|H9101100…	123	-12.2711	-0.5	snp_5_559673235|snp_5_560195991|snp_5_560570138|snp_5_560570331|snp_5_560587395|snp_5_560588247|snp_5_560588251|snp_5_560588278|snp_5_560588280|snp_5_560588323
2	1111100211	02043-20|90S205-129-19|91HBSN24|91IBON100|91IBON45|91IBON99|95S005-29-20|95S008-108-27|AB 47-6|ARUPO|ARUPOBC1|B87/14-9|BOLRON|BVDV-019|BVDV-026|CBSS95M00084S-9M-2Y-3M-0Y|CBSS95M00597T-B-3M-1Y-1M-0Y|CI9819|CM67|Commander|Dana*|Dash|Delibes|EMIRCOMPLEX|Hassan|Heart|Henley|Hml-02/ArabiAbiad/3/Api/CM67//Nacta/4/WI2269/Espe|Jubilant|Kaputar|Keel|Krona|Mundah|OHARA|P7219.92|Quasar|RETROARUPOBV-9225|SEE…	68	-23.4657	-0.5	snp_5_559673235|snp_5_560195991|snp_5_560570138|snp_5_560570331|snp_5_560587395|snp_5_560588247|snp_5_560588251|snp_5_560588278|snp_5_560588280|snp_5_560588323
3	2212200000	02055-94|04055-119|04S213D-B-57|04S353D-84|05073-075|90S205-45-46|91IBON24|AC METCALFE|B511|B585|B697|Bass|BM9507-109|BM9647D-66|BM9752D-125|BM9857-263-1|C01A-22|C01P-32|C04A-29|C2-05-10/263|C2-05-10/437|C2-05-63/710|C2-05-89/827|C2-05-89/878|C2-05-89/893|C98Prel-60|CARAVELA|CDC Kendall|CDC Stratus|Chinook|Claret/50c114//Yoshikei|CLE198|CLE226|Conchita|DETENICKYBOHATYR|H97006005|Haruna Nijo|HB093…	88	-181.305	-4.5	snp_5_559673235|snp_5_560195991|snp_5_560570138|snp_5_560570331|snp_5_560587395|snp_5_560588247|snp_5_560588251|snp_5_560588278|snp_5_560588280|snp_5_560588323
4	11111.....	02S169-51-45|AB 47-4|CATRIN|Foster|SANALTA|SD423|TOPAS|Tradition	8	-91.7953	-2.5	snp_5_559673235|snp_5_560195991|snp_5_560570138|snp_5_560570331|snp_5_560587395|snp_5_560588247|snp_5_560588251|snp_5_560588278|snp_5_560588280|snp_5_560588323
5	1101000211	04056-088|Satsuki Nijo|WABAR2592	3	-7.69979	0.5	snp_5_559673235|snp_5_560195991|snp_5_560570138|snp_5_560570331|snp_5_560587395|snp_5_560588247|snp_5_560588251|snp_5_560588278|snp_5_560588280|snp_5_560588323
6	1121022211	04S213D-B-11|04S213D-B-125|04S213D-B-20|Chebec|DH29400|M281|Patty|PERUN|Radiant|Sloop SA|SM02544|TR473|WABAR2334|WI4584|WI4849|WI4889	16	54.7908	1.5	snp_5_559673235|snp_5_560195991|snp_5_560570138|snp_5_560570331|snp_5_560587395|snp_5_560588247|snp_5_560588251|snp_5_560588278|snp_5_560588280|snp_5_560588323
7	.1........	04S213D-B-110	1	-14.5376	-0.5	snp_5_559673235|snp_5_560195991|snp_5_560570138|snp_5_560570331|snp_5_560587395|snp_5_560588247|snp_5_560588251|snp_5_560588278|snp_5_560588280|snp_5_560588323
8	1111111111	05067-062|83SM:522|84SH:540|85SW:576|95S984-80-32|96S080-20-32|CBSS98M00022T-0TOPY-0M-1Y-2M-0Y|CDC Yorkton|EMPRESS|H96009006|HB805-BZ594-26|Hindmarsh|I88-534|IGB1115|IGB1120|IGB1157|IGB1201|IGB1234|La Trobe|Lacey|Larker|LR84%765|MC9924-023|MC9924-031|MC9939-007|MC9939-008|MC9939-039|MC9939-048|RUSSIA24|SpanishLandrace-355|Stellar-ND|Vlamingh|WABAR2231|WABAR2270|WABAR2272|WABAR2353|WABAR2427|WABAR…	41	-9.99868	0	snp_5_559673235|snp_5_560195991|snp_5_560570138|snp_5_560570331|snp_5_560587395|snp_5_560588247|snp_5_560588251|snp_5_560588278|snp_5_560588280|snp_5_560588323
9	2212211212	05067-128|BOWMAN	2	-64.4503	-1	snp_5_559673235|snp_5_560195991|snp_5_560570138|snp_5_560570331|snp_5_560587395|snp_5_560588247|snp_5_560588251|snp_5_560588278|snp_5_560588280|snp_5_560588323
10	1111122...	05068-003|WI4870	2	-24.7335	-0.5	snp_5_559673235|snp_5_560195991|snp_5_560570138|snp_5_560570331|snp_5_560587395|snp_5_560588247|snp_5_560588251|snp_5_560588278|snp_5_560588280|snp_5_560588323
11	1111122211	07T741|Camelot|CI5791|Grout|Optic|SHYRI|Tocada|UWA2Rseln9506|WI4650|WI4746|ZBC934	11	43.5961	1.5	snp_5_559673235|snp_5_560195991|snp_5_560570138|snp_5_560570331|snp_5_560587395|snp_5_560588247|snp_5_560588251|snp_5_560588278|snp_5_560588280|snp_5_560588323
12	111111111.	83SL:517|CDC Guardian|IGB1138	3	-24.9929	-0.5	snp_5_559673235|snp_5_560195991|snp_5_560570138|snp_5_560570331|snp_5_560587395|snp_5_560588247|snp_5_560588251|snp_5_560588278|snp_5_560588280|snp_5_560588323
13	2010000000	95S009-81-33	1	-69.7496	-1.5	snp_5_559673235|snp_5_560195991|snp_5_560570138|snp_5_560570331|snp_5_560587395|snp_5_560588247|snp_5_560588251|snp_5_560588278|snp_5_560588280|snp_5_560588323
14	0121000211	95S021-71-23	1	21.4609	0	snp_5_559673235|snp_5_560195991|snp_5_560570138|snp_5_560570331|snp_5_560587395|snp_5_560588247|snp_5_560588251|snp_5_560588278|snp_5_560588280|snp_5_560588323
15	2212200121	95S028-19-36|H92014002X|Lewis	3	-119.832	-2.5	snp_5_559673235|snp_5_560195991|snp_5_560570138|snp_5_560570331|snp_5_560587395|snp_5_560588247|snp_5_560588251|snp_5_560588278|snp_5_560588280|snp_5_560588323
16	.1111.....	AB 14-1|NOVUM|Pearl	3	-58.0633	-2	snp_5_559673235|snp_5_560195991|snp_5_560570138|snp_5_560570331|snp_5_560587395|snp_5_560588247|snp_5_560588251|snp_5_560588278|snp_5_560588280|snp_5_560588323
17	1..1...211	AB 34-6	1	6.83778	1	snp_5_559673235|snp_5_560195991|snp_5_560570138|snp_5_560570331|snp_5_560587395|snp_5_560588247|snp_5_560588251|snp_5_560588278|snp_5_560588280|snp_5_560588323
18	1111111211	AB 47-5|Regina	2	10.0652	0.5	snp_5_559673235|snp_5_560195991|snp_5_560570138|snp_5_560570331|snp_5_560587395|snp_5_560588247|snp_5_560588251|snp_5_560588278|snp_5_560588280|snp_5_560588323
19	2202222121	ADAGIO	1	-50.4842	0	snp_5_559673235|snp_5_560195991|snp_5_560570138|snp_5_560570331|snp_5_560587395|snp_5_560588247|snp_5_560588251|snp_5_560588278|snp_5_560588280|snp_5_560588323
20	1121100211	Annabell|C01P-37|CLE234|LVC13|PROCTOR|SE612.01|SMBA12-1361|W2 2010-5-17|WABAR2435	9	-25.7514	-1	snp_5_559673235|snp_5_560195991|snp_5_560570138|snp_5_560570331|snp_5_560587395|snp_5_560588247|snp_5_560588251|snp_5_560588278|snp_5_560588280|snp_5_560588323
21	11111....1	Antarctica 01|IG 16957	2	-76.8011	-2	snp_5_559673235|snp_5_560195991|snp_5_560570138|snp_5_560570331|snp_5_560587395|snp_5_560588247|snp_5_560588251|snp_5_560588278|snp_5_560588280|snp_5_560588323
22	1.111.....	Ariel*	1	-77.2577	-2	snp_5_559673235|snp_5_560195991|snp_5_560570138|snp_5_560570331|snp_5_560587395|snp_5_560588247|snp_5_560588251|snp_5_560588278|snp_5_560588280|snp_5_560588323
23	.121.11211	ARUPOBC6	1	54.9918	1	snp_5_559673235|snp_5_560195991|snp_5_560570138|snp_5_560570331|snp_5_560587395|snp_5_560588247|snp_5_560588251|snp_5_560588278|snp_5_560588280|snp_5_560588323
24	112.022211	Astoria	1	82.5506	2	snp_5_559673235|snp_5_560195991|snp_5_560570138|snp_5_560570331|snp_5_560587395|snp_5_560588247|snp_5_560588251|snp_5_560588278|snp_5_560588280|snp_5_560588323
25	111100021.	Atem	1	-24.9796	-0.5	snp_5_559673235|snp_5_560195991|snp_5_560570138|snp_5_560570331|snp_5_560587395|snp_5_560588247|snp_5_560588251|snp_5_560588278|snp_5_560588280|snp_5_560588323
26	2212222001	Atribut	1	-99.2489	-2	snp_5_559673235|snp_5_560195991|snp_5_560570138|snp_5_560570331|snp_5_560587395|snp_5_560588247|snp_5_560588251|snp_5_560588278|snp_5_560588280|snp_5_560588323
27	2212200001	B531|HANNCHEN|I91-698	3	-166.311	-4	snp_5_559673235|snp_5_560195991|snp_5_560570138|snp_5_560570331|snp_5_560587395|snp_5_560588247|snp_5_560588251|snp_5_560588278|snp_5_560588280|snp_5_560588323
28	1111000001	B559|B645|B751|BT558|Charlottetown|GrangeR|ICB 104039|Kalkreuther Fruhe|SMBA11-1771|TR09121	10	-63.3208	-1.5	snp_5_559673235|snp_5_560195991|snp_5_560570138|snp_5_560570331|snp_5_560587395|snp_5_560588247|snp_5_560588251|snp_5_560588278|snp_5_560588280|snp_5_560588323
29	11.1100001	B87/14-18	1	-74.5155	-1.5	snp_5_559673235|snp_5_560195991|snp_5_560570138|snp_5_560570331|snp_5_560587395|snp_5_560588247|snp_5_560588251|snp_5_560588278|snp_5_560588280|snp_5_560588323
30	11.1000001	B87/14-21|Har.Nan-35-24|HB395|Shinonome	4	-61.0352	-1	snp_5_559673235|snp_5_560195991|snp_5_560570138|snp_5_560570331|snp_5_560587395|snp_5_560588247|snp_5_560588251|snp_5_560588278|snp_5_560588280|snp_5_560588323
31	2.12200000	BEARPAW	1	-152.23	-3.5	snp_5_559673235|snp_5_560195991|snp_5_560570138|snp_5_560570331|snp_5_560587395|snp_5_560588247|snp_5_560588251|snp_5_560588278|snp_5_560588280|snp_5_560588323
32	..21022121	Beatrice	1	96.2041	2.5	snp_5_559673235|snp_5_560195991|snp_5_560570138|snp_5_560570331|snp_5_560587395|snp_5_560588247|snp_5_560588251|snp_5_560588278|snp_5_560588280|snp_5_560588323
33	11111..111	Beecher|Granifen	2	-43.5296	-1	snp_5_559673235|snp_5_560195991|snp_5_560570138|snp_5_560570331|snp_5_560587395|snp_5_560588247|snp_5_560588251|snp_5_560588278|snp_5_560588280|snp_5_560588323
34	.111......	BEKA|Brindabella|NRB091124	3	-44.583	-1.5	snp_5_559673235|snp_5_560195991|snp_5_560570138|snp_5_560570331|snp_5_560587395|snp_5_560588247|snp_5_560588251|snp_5_560588278|snp_5_560588280|snp_5_560588323
35	.121022211	Bellini|Doolup	2	88.5227	2	snp_5_559673235|snp_5_560195991|snp_5_560570138|snp_5_560570331|snp_5_560587395|snp_5_560588247|snp_5_560588251|snp_5_560588278|snp_5_560588280|snp_5_560588323
36	2212200212	Bentley	1	-97.9812	-2	snp_5_559673235|snp_5_560195991|snp_5_560570138|snp_5_560570331|snp_5_560587395|snp_5_560588247|snp_5_560588251|snp_5_560588278|snp_5_560588280|snp_5_560588323
37	.2102..121	Binalong	1	3.15198	-0.5	snp_5_559673235|snp_5_560195991|snp_5_560570138|snp_5_560570331|snp_5_560587395|snp_5_560588247|snp_5_560588251|snp_5_560588278|snp_5_560588280|snp_5_560588323
38	2212222100	BM9204-17|HB380	2	-94.1793	-2	snp_5_559673235|snp_5_560195991|snp_5_560570138|snp_5_560570331|snp_5_560587395|snp_5_560588247|snp_5_560588251|snp_5_560588278|snp_5_560588280|snp_5_560588323
39	0000000000	BM9311-35|C98Prel-29|Sissy|TR*GR916-10	4	0	0	snp_5_559673235|snp_5_560195991|snp_5_560570138|snp_5_560570331|snp_5_560587395|snp_5_560588247|snp_5_560588251|snp_5_560588278|snp_5_560588280|snp_5_560588323
40	2012200000	BM9607-34|CLE196|HB08306|I01-179-4|IGB1243|SVB3|TRIUMPH|VALTICKY	8	-152.23	-3.5	snp_5_559673235|snp_5_560195991|snp_5_560570138|snp_5_560570331|snp_5_560587395|snp_5_560588247|snp_5_560588251|snp_5_560588278|snp_5_560588280|snp_5_560588323
41	2212200100	BM9645-96|XVE7	2	-161.241	-4	snp_5_559673235|snp_5_560195991|snp_5_560570138|snp_5_560570331|snp_5_560587395|snp_5_560588247|snp_5_560588251|snp_5_560588278|snp_5_560588280|snp_5_560588323
42	2212222121	BM9924D-152|C2-05-337-2|Heris|I91-495|SM99542|Syn6058-06|Tadmor|TR245	8	-52.7698	-0.5	snp_5_559673235|snp_5_560195991|snp_5_560570138|snp_5_560570331|snp_5_560587395|snp_5_560588247|snp_5_560588251|snp_5_560588278|snp_5_560588280|snp_5_560588323
43	.101222211	BM9936-80	1	66.1334	2	snp_5_559673235|snp_5_560195991|snp_5_560570138|snp_5_560570331|snp_5_560587395|snp_5_560588247|snp_5_560588251|snp_5_560588278|snp_5_560588280|snp_5_560588323
44	11210..211	BoaFe	1	-12.2711	-0.5	snp_5_559673235|snp_5_560195991|snp_5_560570138|snp_5_560570331|snp_5_560587395|snp_5_560588247|snp_5_560588251|snp_5_560588278|snp_5_560588280|snp_5_560588323
45	.111000001	Braemar	1	-29.5888	-1	snp_5_559673235|snp_5_560195991|snp_5_560570138|snp_5_560570331|snp_5_560587395|snp_5_560588247|snp_5_560588251|snp_5_560588278|snp_5_560588280|snp_5_560588323
46	.012222121	Bridge	1	43.7693	1.5	snp_5_559673235|snp_5_560195991|snp_5_560570138|snp_5_560570331|snp_5_560587395|snp_5_560588247|snp_5_560588251|snp_5_560588278|snp_5_560588280|snp_5_560588323
47	.111111111	BT497	1	23.7333	0.5	snp_5_559673235|snp_5_560195991|snp_5_560570138|snp_5_560570331|snp_5_560587395|snp_5_560588247|snp_5_560588251|snp_5_560588278|snp_5_560588280|snp_5_560588323
48	.1.1111111	BT922 or B1602	1	26.0189	1	snp_5_559673235|snp_5_560195991|snp_5_560570138|snp_5_560570331|snp_5_560587395|snp_5_560588247|snp_5_560588251|snp_5_560588278|snp_5_560588280|snp_5_560588323
49	0212200000	C01P-53|VODKA	2	-113.841	-3.5	snp_5_559673235|snp_5_560195991|snp_5_560570138|snp_5_560570331|snp_5_560587395|snp_5_560588247|snp_5_560588251|snp_5_560588278|snp_5_560588280|snp_5_560588323
50	0100022011	C01P-66	1	80.7261	2.5	snp_5_559673235|snp_5_560195991|snp_5_560570138|snp_5_560570331|snp_5_560587395|snp_5_560588247|snp_5_560588251|snp_5_560588278|snp_5_560588280|snp_5_560588323
51	.121.00211	C04A-35	1	21.4609	0	snp_5_559673235|snp_5_560195991|snp_5_560570138|snp_5_560570331|snp_5_560587395|snp_5_560588247|snp_5_560588251|snp_5_560588278|snp_5_560588280|snp_5_560588323
52	.212222121	C2-05-301-10|E Dong 85-1|Expres|Landlord|Merit	5	14.6942	0.5	snp_5_559673235|snp_5_560195991|snp_5_560570138|snp_5_560570331|snp_5_560587395|snp_5_560588247|snp_5_560588251|snp_5_560588278|snp_5_560588280|snp_5_560588323
53	2012222121	C2-05-63/702|Draught	2	-23.6946	0.5	snp_5_559673235|snp_5_560195991|snp_5_560570138|snp_5_560570331|snp_5_560587395|snp_5_560588247|snp_5_560588251|snp_5_560588278|snp_5_560588280|snp_5_560588323
54	2212222120	C2-05-64/754|I01-176-1|NRB08308	3	-67.764	-1	snp_5_559673235|snp_5_560195991|snp_5_560570138|snp_5_560570331|snp_5_560587395|snp_5_560588247|snp_5_560588251|snp_5_560588278|snp_5_560588280|snp_5_560588323
55	2210200121	C2-05-89/953	1	-64.312	-1.5	snp_5_559673235|snp_5_560195991|snp_5_560570138|snp_5_560570331|snp_5_560587395|snp_5_560588247|snp_5_560588251|snp_5_560588278|snp_5_560588280|snp_5_560588323
56	2212211210	Caminant	1	-94.4387	-2	snp_5_559673235|snp_5_560195991|snp_5_560570138|snp_5_560570331|snp_5_560587395|snp_5_560588247|snp_5_560588251|snp_5_560588278|snp_5_560588280|snp_5_560588323
57	....222121	CDC Copeland	1	101.575	3	snp_5_559673235|snp_5_560195991|snp_5_560570138|snp_5_560570331|snp_5_560587395|snp_5_560588247|snp_5_560588251|snp_5_560588278|snp_5_560588280|snp_5_560588323
58	11111.1211	CDC Dolly	1	-6.56865	0	snp_5_559673235|snp_5_560195991|snp_5_560570138|snp_5_560570331|snp_5_560587395|snp_5_560588247|snp_5_560588251|snp_5_560588278|snp_5_560588280|snp_5_560588323
59	.111122211	CDC GOODALE	1	77.3281	2	snp_5_559673235|snp_5_560195991|snp_5_560570138|snp_5_560570331|snp_5_560587395|snp_5_560588247|snp_5_560588251|snp_5_560588278|snp_5_560588280|snp_5_560588323
60	1121022...	CDC Meredith|Steffi|WI4597	3	-13.5388	-0.5	snp_5_559673235|snp_5_560195991|snp_5_560570138|snp_5_560570331|snp_5_560587395|snp_5_560588247|snp_5_560588251|snp_5_560588278|snp_5_560588280|snp_5_560588323
61	.212200000	CDC Reserve	1	-113.841	-3.5	snp_5_559673235|snp_5_560195991|snp_5_560570138|snp_5_560570331|snp_5_560587395|snp_5_560588247|snp_5_560588251|snp_5_560588278|snp_5_560588280|snp_5_560588323
62	.1.1......	CDC Sisler	1	-42.2974	-1	snp_5_559673235|snp_5_560195991|snp_5_560570138|snp_5_560570331|snp_5_560587395|snp_5_560588247|snp_5_560588251|snp_5_560588278|snp_5_560588280|snp_5_560588323
63	.11.1.....	CDC SPRINGSIDE	1	-30.3035	-1.5	snp_5_559673235|snp_5_560195991|snp_5_560570138|snp_5_560570331|snp_5_560587395|snp_5_560588247|snp_5_560588251|snp_5_560588278|snp_5_560588280|snp_5_560588323
64	11111..211	Cellar	1	-23.4657	-0.5	snp_5_559673235|snp_5_560195991|snp_5_560570138|snp_5_560570331|snp_5_560587395|snp_5_560588247|snp_5_560588251|snp_5_560588278|snp_5_560588280|snp_5_560588323
65	.111111211	Chapais	1	43.7972	1	snp_5_559673235|snp_5_560195991|snp_5_560570138|snp_5_560570331|snp_5_560587395|snp_5_560588247|snp_5_560588251|snp_5_560588278|snp_5_560588280|snp_5_560588323
66	1111100001	Clara|Riviera	2	-76.8011	-2	snp_5_559673235|snp_5_560195991|snp_5_560570138|snp_5_560570331|snp_5_560587395|snp_5_560588247|snp_5_560588251|snp_5_560588278|snp_5_560588280|snp_5_560588323
67	2200000121	CLE191	1	-35.0657	0	snp_5_559673235|snp_5_560195991|snp_5_560570138|snp_5_560570331|snp_5_560587395|snp_5_560588247|snp_5_560588251|snp_5_560588278|snp_5_560588280|snp_5_560588323
68	1111022211	CLE194	1	57.0764	2	snp_5_559673235|snp_5_560195991|snp_5_560570138|snp_5_560570331|snp_5_560587395|snp_5_560588247|snp_5_560588251|snp_5_560588278|snp_5_560588280|snp_5_560588323
69	..02211211	CLE270	1	19.3802	1	snp_5_559673235|snp_5_560195991|snp_5_560570138|snp_5_560570331|snp_5_560587395|snp_5_560588247|snp_5_560588251|snp_5_560588278|snp_5_560588280|snp_5_560588323
70	11.10..211	CLE272	1	-7.69979	0.5	snp_5_559673235|snp_5_560195991|snp_5_560570138|snp_5_560570331|snp_5_560587395|snp_5_560588247|snp_5_560588251|snp_5_560588278|snp_5_560588280|snp_5_560588323
71	.012211212	Conlon	1	32.0888	1	snp_5_559673235|snp_5_560195991|snp_5_560570138|snp_5_560570331|snp_5_560587395|snp_5_560588247|snp_5_560588251|snp_5_560588278|snp_5_560588280|snp_5_560588323
72	....2.....	CONRAD	1	-26.9606	-1	snp_5_559673235|snp_5_560195991|snp_5_560570138|snp_5_560570331|snp_5_560587395|snp_5_560588247|snp_5_560588251|snp_5_560588278|snp_5_560588280|snp_5_560588323
73	2.........	COOPER	1	-67.4639	-1	snp_5_559673235|snp_5_560195991|snp_5_560570138|snp_5_560570331|snp_5_560587395|snp_5_560588247|snp_5_560588251|snp_5_560588278|snp_5_560588280|snp_5_560588323
74	.0.12.....	Coor's	1	-54.7204	-1.5	snp_5_559673235|snp_5_560195991|snp_5_560570138|snp_5_560570331|snp_5_560587395|snp_5_560588247|snp_5_560588251|snp_5_560588278|snp_5_560588280|snp_5_560588323
75	11.1011211	DAYTON|MODOC	2	25.8311	1.5	snp_5_559673235|snp_5_560195991|snp_5_560570138|snp_5_560570331|snp_5_560587395|snp_5_560588247|snp_5_560588251|snp_5_560588278|snp_5_560588280|snp_5_560588323
76	2.122..121	DIABAS	1	-90.7565	-1.5	snp_5_559673235|snp_5_560195991|snp_5_560570138|snp_5_560570331|snp_5_560587395|snp_5_560588247|snp_5_560588251|snp_5_560588278|snp_5_560588280|snp_5_560588323
77	.012.22121	Donaria	1	70.7299	2.5	snp_5_559673235|snp_5_560195991|snp_5_560570138|snp_5_560570331|snp_5_560587395|snp_5_560588247|snp_5_560588251|snp_5_560588278|snp_5_560588280|snp_5_560588323
78	0010000001	EB1110	1	12.7086	0	snp_5_559673235|snp_5_560195991|snp_5_560570138|snp_5_560570331|snp_5_560587395|snp_5_560588247|snp_5_560588251|snp_5_560588278|snp_5_560588280|snp_5_560588323
79	.121000211	EB1111|STUPICKY HANACKY	2	21.4609	0	snp_5_559673235|snp_5_560195991|snp_5_560570138|snp_5_560570331|snp_5_560587395|snp_5_560588247|snp_5_560588251|snp_5_560588278|snp_5_560588280|snp_5_560588323
80	11.102221.	EB1112	1	44.3678	2	snp_5_559673235|snp_5_560195991|snp_5_560570138|snp_5_560570331|snp_5_560587395|snp_5_560588247|snp_5_560588251|snp_5_560588278|snp_5_560588280|snp_5_560588323
81	1111022001	Edda|TR638	2	3.74102	0.5	snp_5_559673235|snp_5_560195991|snp_5_560570138|snp_5_560570331|snp_5_560587395|snp_5_560588247|snp_5_560588251|snp_5_560588278|snp_5_560588280|snp_5_560588323
82	0111000001	EUNOVA	1	-29.5888	-1	snp_5_559673235|snp_5_560195991|snp_5_560570138|snp_5_560570331|snp_5_560587395|snp_5_560588247|snp_5_560588251|snp_5_560588278|snp_5_560588280|snp_5_560588323
83	.121111211	EUROPA	1	41.5115	0.5	snp_5_559673235|snp_5_560195991|snp_5_560570138|snp_5_560570331|snp_5_560587395|snp_5_560588247|snp_5_560588251|snp_5_560588278|snp_5_560588280|snp_5_560588323
84	.111100211	FILIPPA|WI4715	2	10.2662	0	snp_5_559673235|snp_5_560195991|snp_5_560570138|snp_5_560570331|snp_5_560587395|snp_5_560588247|snp_5_560588251|snp_5_560588278|snp_5_560588280|snp_5_560588323
85	112102212.	Flagon	1	32.9404	1	snp_5_559673235|snp_5_560195991|snp_5_560570138|snp_5_560570331|snp_5_560587395|snp_5_560588247|snp_5_560588251|snp_5_560588278|snp_5_560588280|snp_5_560588323
86	1121211211	FORMULA	1	-5.70074	-0.5	snp_5_559673235|snp_5_560195991|snp_5_560570138|snp_5_560570331|snp_5_560587395|snp_5_560588247|snp_5_560588251|snp_5_560588278|snp_5_560588280|snp_5_560588323
87	11.1011...	FR/DAYTON	1	-42.4985	-0.5	snp_5_559673235|snp_5_560195991|snp_5_560570138|snp_5_560570331|snp_5_560587395|snp_5_560588247|snp_5_560588251|snp_5_560588278|snp_5_560588280|snp_5_560588323
88	.1212.....	Fuji Nijo	1	-73.8293	-3	snp_5_559673235|snp_5_560195991|snp_5_560570138|snp_5_560570331|snp_5_560587395|snp_5_560588247|snp_5_560588251|snp_5_560588278|snp_5_560588280|snp_5_560588323
89	2012......	GALAN	1	-125.269	-2.5	snp_5_559673235|snp_5_560195991|snp_5_560570138|snp_5_560570331|snp_5_560587395|snp_5_560588247|snp_5_560588251|snp_5_560588278|snp_5_560588280|snp_5_560588323
90	2212000000	Gimpel|Maresi	2	-154.344	-3.5	snp_5_559673235|snp_5_560195991|snp_5_560570138|snp_5_560570331|snp_5_560587395|snp_5_560588247|snp_5_560588251|snp_5_560588278|snp_5_560588280|snp_5_560588323
91	0101000001	H93174006	1	-27.3032	-0.5	snp_5_559673235|snp_5_560195991|snp_5_560570138|snp_5_560570331|snp_5_560587395|snp_5_560588247|snp_5_560588251|snp_5_560588278|snp_5_560588280|snp_5_560588323
92	2212200002	Harriot|Hu Mai 4 Hao|NRB07124	3	-151.317	-3.5	snp_5_559673235|snp_5_560195991|snp_5_560570138|snp_5_560570331|snp_5_560587395|snp_5_560588247|snp_5_560588251|snp_5_560588278|snp_5_560588280|snp_5_560588323
93	11210....1	HART	1	-65.6064	-2	snp_5_559673235|snp_5_560195991|snp_5_560570138|snp_5_560570331|snp_5_560587395|snp_5_560588247|snp_5_560588251|snp_5_560588278|snp_5_560588280|snp_5_560588323
94	.1110.....	Havanna	1	-44.583	-1.5	snp_5_559673235|snp_5_560195991|snp_5_560570138|snp_5_560570331|snp_5_560587395|snp_5_560588247|snp_5_560588251|snp_5_560588278|snp_5_560588280|snp_5_560588323
95	.012200000	Heriot	1	-84.7659	-2.5	snp_5_559673235|snp_5_560195991|snp_5_560570138|snp_5_560570331|snp_5_560587395|snp_5_560588247|snp_5_560588251|snp_5_560588278|snp_5_560588280|snp_5_560588323
96	2010222000	I01-106-2-2	1	-29.6483	-0.5	snp_5_559673235|snp_5_560195991|snp_5_560570138|snp_5_560570331|snp_5_560587395|snp_5_560588247|snp_5_560588251|snp_5_560588278|snp_5_560588280|snp_5_560588323
97	2212222000	I89-420|Newdale|ORBIT	3	-114.243	-2.5	snp_5_559673235|snp_5_560195991|snp_5_560570138|snp_5_560570331|snp_5_560587395|snp_5_560588247|snp_5_560588251|snp_5_560588278|snp_5_560588280|snp_5_560588323
98	2212200120	I89-440	1	-134.826	-3	snp_5_559673235|snp_5_560195991|snp_5_560570138|snp_5_560570331|snp_5_560587395|snp_5_560588247|snp_5_560588251|snp_5_560588278|snp_5_560588280|snp_5_560588323
99	2012222120	I91-696	1	-38.6888	0	snp_5_559673235|snp_5_560195991|snp_5_560570138|snp_5_560570331|snp_5_560587395|snp_5_560588247|snp_5_560588251|snp_5_560588278|snp_5_560588280|snp_5_560588323
100	11.012212.	I96-339	1	51.7911	2	snp_5_559673235|snp_5_560195991|snp_5_560570138|snp_5_560570331|snp_5_560587395|snp_5_560588247|snp_5_560588251|snp_5_560588278|snp_5_560588280|snp_5_560588323
101	1011000001	ICB78-0058-7AP-2AP-1AP-4AP-0AP	1	-48.7832	-1	snp_5_559673235|snp_5_560195991|snp_5_560570138|snp_5_560570331|snp_5_560587395|snp_5_560588247|snp_5_560588251|snp_5_560588278|snp_5_560588280|snp_5_560588323
102	.121011211	ICB93-0781-43AP-0AP|Torrens	2	54.9918	1	snp_5_559673235|snp_5_560195991|snp_5_560570138|snp_5_560570331|snp_5_560587395|snp_5_560588247|snp_5_560588251|snp_5_560588278|snp_5_560588280|snp_5_560588323
103	11.1......	IGB1139	1	-76.0294	-1.5	snp_5_559673235|snp_5_560195991|snp_5_560570138|snp_5_560570331|snp_5_560587395|snp_5_560588247|snp_5_560588251|snp_5_560588278|snp_5_560588280|snp_5_560588323
104	22122.....	Jantar	1	-181.305	-4.5	snp_5_559673235|snp_5_560195991|snp_5_560570138|snp_5_560570331|snp_5_560587395|snp_5_560588247|snp_5_560588251|snp_5_560588278|snp_5_560588280|snp_5_560588323
105	1111022121	Jessica|NAIRN|RUSSIAN12	3	50.2202	2	snp_5_559673235|snp_5_560195991|snp_5_560570138|snp_5_560570331|snp_5_560587395|snp_5_560588247|snp_5_560588251|snp_5_560588278|snp_5_560588280|snp_5_560588323
106	1121222211	KLAXON	1	27.8302	0.5	snp_5_559673235|snp_5_560195991|snp_5_560570138|snp_5_560570331|snp_5_560587395|snp_5_560588247|snp_5_560588251|snp_5_560588278|snp_5_560588280|snp_5_560588323
107	.21221121.	KNEIFLUV P 13	1	-26.9747	-1	snp_5_559673235|snp_5_560195991|snp_5_560570138|snp_5_560570331|snp_5_560587395|snp_5_560588247|snp_5_560588251|snp_5_560588278|snp_5_560588280|snp_5_560588323
108	.0000.....	KOMPAKT	1	0	0	snp_5_559673235|snp_5_560195991|snp_5_560570138|snp_5_560570331|snp_5_560587395|snp_5_560588247|snp_5_560588251|snp_5_560588278|snp_5_560588280|snp_5_560588323
109	22122221..	Kustaa	1	-94.1793	-2	snp_5_559673235|snp_5_560195991|snp_5_560570138|snp_5_560570331|snp_5_560587395|snp_5_560588247|snp_5_560588251|snp_5_560588278|snp_5_560588280|snp_5_560588323
110	.111...111	Legacy	1	3.68268	0	snp_5_559673235|snp_5_560195991|snp_5_560570138|snp_5_560570331|snp_5_560587395|snp_5_560588247|snp_5_560588251|snp_5_560588278|snp_5_560588280|snp_5_560588323
111	.111.001.1	LOCAL B.KAN	1	-9.52497	-0.5	snp_5_559673235|snp_5_560195991|snp_5_560570138|snp_5_560570331|snp_5_560587395|snp_5_560588247|snp_5_560588251|snp_5_560588278|snp_5_560588280|snp_5_560588323
112	0010002121	LOCEB-30	1	92.9819	2.5	snp_5_559673235|snp_5_560195991|snp_5_560570138|snp_5_560570331|snp_5_560587395|snp_5_560588247|snp_5_560588251|snp_5_560588278|snp_5_560588280|snp_5_560588323
113	11.1022121	Luxor|Tipper//WI2291/WI2269	2	52.5058	2.5	snp_5_559673235|snp_5_560195991|snp_5_560570138|snp_5_560570331|snp_5_560587395|snp_5_560588247|snp_5_560588251|snp_5_560588278|snp_5_560588280|snp_5_560588323
114	2212211121	M2080	1	-86.3007	-1.5	snp_5_559673235|snp_5_560195991|snp_5_560570138|snp_5_560570331|snp_5_560587395|snp_5_560588247|snp_5_560588251|snp_5_560588278|snp_5_560588280|snp_5_560588323
115	.111102121	Mie*	1	37.2042	1	snp_5_559673235|snp_5_560195991|snp_5_560570138|snp_5_560570331|snp_5_560587395|snp_5_560588247|snp_5_560588251|snp_5_560588278|snp_5_560588280|snp_5_560588323
116	1101100211	MMiscBYDV-92	1	-21.1801	0	snp_5_559673235|snp_5_560195991|snp_5_560570138|snp_5_560570331|snp_5_560587395|snp_5_560588247|snp_5_560588251|snp_5_560588278|snp_5_560588280|snp_5_560588323
117	1111100...	MN607	1	-91.7953	-2.5	snp_5_559673235|snp_5_560195991|snp_5_560570138|snp_5_560570331|snp_5_560587395|snp_5_560588247|snp_5_560588251|snp_5_560588278|snp_5_560588280|snp_5_560588323
118	1111100111	MNBrite	1	-43.5296	-1	snp_5_559673235|snp_5_560195991|snp_5_560570138|snp_5_560570331|snp_5_560587395|snp_5_560588247|snp_5_560588251|snp_5_560588278|snp_5_560588280|snp_5_560588323
119	0100000011	Mosane	1	13.6643	0.5	snp_5_559673235|snp_5_560195991|snp_5_560570138|snp_5_560570331|snp_5_560587395|snp_5_560588247|snp_5_560588251|snp_5_560588278|snp_5_560588280|snp_5_560588323
120	.2122221..	Nasu Nijo	1	-26.7153	-1	snp_5_559673235|snp_5_560195991|snp_5_560570138|snp_5_560570331|snp_5_560587395|snp_5_560588247|snp_5_560588251|snp_5_560588278|snp_5_560588280|snp_5_560588323
121	1111120211	NB1054/ALELI	1	9.80196	0.5	snp_5_559673235|snp_5_560195991|snp_5_560570138|snp_5_560570331|snp_5_560587395|snp_5_560588247|snp_5_560588251|snp_5_560588278|snp_5_560588280|snp_5_560588323
122	2212200102	NCL5-98-9-1	1	-131.253	-3	snp_5_559673235|snp_5_560195991|snp_5_560570138|snp_5_560570331|snp_5_560587395|snp_5_560588247|snp_5_560588251|snp_5_560588278|snp_5_560588280|snp_5_560588323
123	1110111111	ND23275	1	17.7611	0.5	snp_5_559673235|snp_5_560195991|snp_5_560570138|snp_5_560570331|snp_5_560587395|snp_5_560588247|snp_5_560588251|snp_5_560588278|snp_5_560588280|snp_5_560588323
124	.111022121	NFC TIPPLE	1	83.9521	2.5	snp_5_559673235|snp_5_560195991|snp_5_560570138|snp_5_560570331|snp_5_560587395|snp_5_560588247|snp_5_560588251|snp_5_560588278|snp_5_560588280|snp_5_560588323
125	1111.00211	Nordal	1	-9.98543	0	snp_5_559673235|snp_5_560195991|snp_5_560570138|snp_5_560570331|snp_5_560587395|snp_5_560588247|snp_5_560588251|snp_5_560588278|snp_5_560588280|snp_5_560588323
126	2212...121	Nordus	1	-92.871	-1.5	snp_5_559673235|snp_5_560195991|snp_5_560570138|snp_5_560570331|snp_5_560587395|snp_5_560588247|snp_5_560588251|snp_5_560588278|snp_5_560588280|snp_5_560588323
127	.1110..211	Olsok	1	23.7465	0.5	snp_5_559673235|snp_5_560195991|snp_5_560570138|snp_5_560570331|snp_5_560587395|snp_5_560588247|snp_5_560588251|snp_5_560588278|snp_5_560588280|snp_5_560588323
128	1111......	OTIS	1	-78.315	-2	snp_5_559673235|snp_5_560195991|snp_5_560570138|snp_5_560570331|snp_5_560587395|snp_5_560588247|snp_5_560588251|snp_5_560588278|snp_5_560588280|snp_5_560588323
129	.121100211	Penelope	1	7.98061	-0.5	snp_5_559673235|snp_5_560195991|snp_5_560570138|snp_5_560570331|snp_5_560587395|snp_5_560588247|snp_5_560588251|snp_5_560588278|snp_5_560588280|snp_5_560588323
130	1111000211	Prosa	1	-9.98543	0	snp_5_559673235|snp_5_560195991|snp_5_560570138|snp_5_560570331|snp_5_560587395|snp_5_560588247|snp_5_560588251|snp_5_560588278|snp_5_560588280|snp_5_560588323
131	22122001.2	Rawson	1	-131.253	-3	snp_5_559673235|snp_5_560195991|snp_5_560570138|snp_5_560570331|snp_5_560587395|snp_5_560588247|snp_5_560588251|snp_5_560588278|snp_5_560588280|snp_5_560588323
132	111111....	ROBUST	1	-75.1615	-2	snp_5_559673235|snp_5_560195991|snp_5_560570138|snp_5_560570331|snp_5_560587395|snp_5_560588247|snp_5_560588251|snp_5_560588278|snp_5_560588280|snp_5_560588323
133	1101122001	RUBIN (Rph12)	1	-7.45365	0.5	snp_5_559673235|snp_5_560195991|snp_5_560570138|snp_5_560570331|snp_5_560587395|snp_5_560588247|snp_5_560588251|snp_5_560588278|snp_5_560588280|snp_5_560588323
134	.121122211	Ruti	1	75.0424	1.5	snp_5_559673235|snp_5_560195991|snp_5_560570138|snp_5_560570331|snp_5_560587395|snp_5_560588247|snp_5_560588251|snp_5_560588278|snp_5_560588280|snp_5_560588323
135	11112.....	SALOON*	1	-105.276	-3	snp_5_559673235|snp_5_560195991|snp_5_560570138|snp_5_560570331|snp_5_560587395|snp_5_560588247|snp_5_560588251|snp_5_560588278|snp_5_560588280|snp_5_560588323
136	1111100121	SB01513	1	-30.3219	-0.5	snp_5_559673235|snp_5_560195991|snp_5_560570138|snp_5_560570331|snp_5_560587395|snp_5_560588247|snp_5_560588251|snp_5_560588278|snp_5_560588280|snp_5_560588323
137	112100021.	SB03180|STABIL	2	-27.2653	-1	snp_5_559673235|snp_5_560195991|snp_5_560570138|snp_5_560570331|snp_5_560587395|snp_5_560588247|snp_5_560588251|snp_5_560588278|snp_5_560588280|snp_5_560588323
138	2012222000	SH040468	1	-85.168	-1.5	snp_5_559673235|snp_5_560195991|snp_5_560570138|snp_5_560570331|snp_5_560587395|snp_5_560588247|snp_5_560588251|snp_5_560588278|snp_5_560588280|snp_5_560588323
139	1110111211	SMBA10-1441	1	37.825	1	snp_5_559673235|snp_5_560195991|snp_5_560570138|snp_5_560570331|snp_5_560587395|snp_5_560588247|snp_5_560588251|snp_5_560588278|snp_5_560588280|snp_5_560588323
140	1121122211	SMBA10-2324|WADH5089	2	41.3105	1	snp_5_559673235|snp_5_560195991|snp_5_560570138|snp_5_560570331|snp_5_560587395|snp_5_560588247|snp_5_560588251|snp_5_560588278|snp_5_560588280|snp_5_560588323
141	.101......	Stars-9577B	1	-42.2974	-1	snp_5_559673235|snp_5_560195991|snp_5_560570138|snp_5_560570331|snp_5_560587395|snp_5_560588247|snp_5_560588251|snp_5_560588278|snp_5_560588280|snp_5_560588323
142	.212222000	Sublette	1	-46.7792	-1.5	snp_5_559673235|snp_5_560195991|snp_5_560570138|snp_5_560570331|snp_5_560587395|snp_5_560588247|snp_5_560588251|snp_5_560588278|snp_5_560588280|snp_5_560588323
143	2212022121	SVB21	1	-25.8092	0.5	snp_5_559673235|snp_5_560195991|snp_5_560570138|snp_5_560570331|snp_5_560587395|snp_5_560588247|snp_5_560588251|snp_5_560588278|snp_5_560588280|snp_5_560588323
144	1121000001	SVC5	1	-65.6064	-2	snp_5_559673235|snp_5_560195991|snp_5_560570138|snp_5_560570331|snp_5_560587395|snp_5_560588247|snp_5_560588251|snp_5_560588278|snp_5_560588280|snp_5_560588323
145	2210200001	Tolar	1	-110.791	-3	snp_5_559673235|snp_5_560195991|snp_5_560570138|snp_5_560570331|snp_5_560587395|snp_5_560588247|snp_5_560588251|snp_5_560588278|snp_5_560588280|snp_5_560588323
146	1111100210	TR158	1	-38.4599	-1	snp_5_559673235|snp_5_560195991|snp_5_560570138|snp_5_560570331|snp_5_560587395|snp_5_560588247|snp_5_560588251|snp_5_560588278|snp_5_560588280|snp_5_560588323
147	2001122211	Tremois	1	26.6873	2	snp_5_559673235|snp_5_560195991|snp_5_560570138|snp_5_560570331|snp_5_560587395|snp_5_560588247|snp_5_560588251|snp_5_560588278|snp_5_560588280|snp_5_560588323
148	.012011...	Ursa	1	-24.2744	-0.5	snp_5_559673235|snp_5_560195991|snp_5_560570138|snp_5_560570331|snp_5_560587395|snp_5_560588247|snp_5_560588251|snp_5_560588278|snp_5_560588280|snp_5_560588323
149	11.1100211	UVC35	1	-21.1801	0	snp_5_559673235|snp_5_560195991|snp_5_560570138|snp_5_560570331|snp_5_560587395|snp_5_560588247|snp_5_560588251|snp_5_560588278|snp_5_560588280|snp_5_560588323
150	2012200002	Viva 1	1	-122.241	-2.5	snp_5_559673235|snp_5_560195991|snp_5_560570138|snp_5_560570331|snp_5_560587395|snp_5_560588247|snp_5_560588251|snp_5_560588278|snp_5_560588280|snp_5_560588323
151	2212211000	Volla	1	-147.774	-3.5	snp_5_559673235|snp_5_560195991|snp_5_560570138|snp_5_560570331|snp_5_560587395|snp_5_560588247|snp_5_560588251|snp_5_560588278|snp_5_560588280|snp_5_560588323
152	1121111211	WABAR2547	1	7.77956	0	snp_5_559673235|snp_5_560195991|snp_5_560570138|snp_5_560570331|snp_5_560587395|snp_5_560588247|snp_5_560588251|snp_5_560588278|snp_5_560588280|snp_5_560588323
153	1121011211	WABAR2591	1	21.2599	0.5	snp_5_559673235|snp_5_560195991|snp_5_560570138|snp_5_560570331|snp_5_560587395|snp_5_560588247|snp_5_560588251|snp_5_560588278|snp_5_560588280|snp_5_560588323
154	1.11122211	WI4570	1	58.1337	2	snp_5_559673235|snp_5_560195991|snp_5_560570138|snp_5_560570331|snp_5_560587395|snp_5_560588247|snp_5_560588251|snp_5_560588278|snp_5_560588280|snp_5_560588323
155	11211.....	WI4619	1	-94.0809	-3	snp_5_559673235|snp_5_560195991|snp_5_560570138|snp_5_560570331|snp_5_560587395|snp_5_560588247|snp_5_560588251|snp_5_560588278|snp_5_560588280|snp_5_560588323
156	1121122..1	WI4665	1	-12.0249	-0.5	snp_5_559673235|snp_5_560195991|snp_5_560570138|snp_5_560570331|snp_5_560587395|snp_5_560588247|snp_5_560588251|snp_5_560588278|snp_5_560588280|snp_5_560588323
157	2212200101	XVD21	1	-146.247	-3.5	snp_5_559673235|snp_5_560195991|snp_5_560570138|snp_5_560570331|snp_5_560587395|snp_5_560588247|snp_5_560588251|snp_5_560588278|snp_5_560588280|snp_5_560588323
158	0000022222	BEST	0	163.593	5	snp_5_559673235|snp_5_560195991|snp_5_560570138|snp_5_560570331|snp_5_560587395|snp_5_560588247|snp_5_560588251|snp_5_560588278|snp_5_560588280|snp_5_560588323
159	2222200000	WORST	0	-183.591	-5	snp_5_559673235|snp_5_560195991|snp_5_560570138|snp_5_560570331|snp_5_560587395|snp_5_560588247|snp_5_560588251|snp_5_560588278|snp_5_560588280|snp_5_560588323

[truncated: 3 more sheets: Hap_Chr5H_4, Hap_Chr7H_1, Hap_Chr7H_2]
