# Supplementary material for: Machine learning to predict genotypes and genotype-environment interaction associated with complex traits for genomic selection
Source: Plant Phenomics. 2026 May 19;8(3):100224. doi: 10.1016/j.plaphe.2026.100224 (PMC13320483; doi:10.1016/j.plaphe.2026.100224)
Supplement: Supplementary File 4 — All the predicted haplotypes for each of the 10 key haplotype blocks and their mapping to all genotyped barley lines associated with flowering time. Each sheet of the Excel file represents one haplotype block. Hap is the predicted haplotype; Lines are the barley lines that have the same haplotype where each line is separated by “|”; Line_Count is the number of lines that have the same haplotype; WEffect is the predicted effect of the haplotype on the phenotype calculated using summation of weighted effects of each markers; Effect is the categorical effect of the haplotype where positive homozygous marker has an effect of +1, negative homozygous marker has an effect of −1, and heterozygous marker has half of the effect of the homozygous one. SNP_ID is the list of the IDs of all the top-ranking markers of the haplotype, separated by “|”. Within the column Lines, “BEST” represents the haplotype predicted to have the most significant positive effect on phenotype and “WORST” represents the haplotype predicted to have the most significant negative effect. [file mmc5.xlsx]

## Sheet: Hap_Chr1H_1
	Hap	Lines	Line_Count	WEffect	Effect	SNP_ID
1	11111111	020055-57|02055-94|04055-119|04S213D-B-125|04S213D-B-27|05066-186|05067-062|05067-128|05073-075|84SH:540|84SL:551|85SW:576|94S909G-12-7|94S920W-18-6|95S029-102-30|96S080-20-32|96S117-206|AB 47-6|AC METCALFE|AC Oxbow|Albert|ARUPOBC1|B531|B559|B795|B87/14-21|BM9311-35|BM9507-109|BM9607-34|BM9645-96|BM9647D-66|BM9752D-125|BM9857-263-1|BM9924D-152|BT497|BT558|Buloke|Bussell|C04A-29|C2-05-63/710|C2-05…	174	2.23429	2	snp_1_556899940|snp_1_556899955|snp_1_556902615|snp_1_556902668|snp_1_558226167|snp_1_558226415|snp_1_558227579|snp_1_558229862
2	21210221	02043-20|Cellar|Maresi|Tremois	4	4.5037	4.5	snp_1_556899940|snp_1_556899955|snp_1_556902615|snp_1_556902668|snp_1_558226167|snp_1_558226415|snp_1_558227579|snp_1_558229862
3	1111...1	02S169-51-45	1	0.29407	1.5	snp_1_556899940|snp_1_556899955|snp_1_556902615|snp_1_556902668|snp_1_558226167|snp_1_558226415|snp_1_558227579|snp_1_558229862
4	21212221	04053-034|04056-088|83SM:522|86S642-27-40|90S330-48-31|90S330-48-33|91IBON100|91IBON24|91IBON99|94S909G-20-19|Arapiles|Atribut|B645|B87/14-18|Bellini|BoaFe|Bridge|C01P-37|CARAVELA|CBSS95M00597T-B-3M-1Y-1M-0Y|CDC Dolly|CDC Reserve|Chebec|Chinook|Commander|DH29287|DH29419|H92036005Z|HANNCHEN|Har.Nan-35-24|Hassan|Heart|I88-534|Jubilant|Kaputar|KASTICKY|Lewis|MN607|NAIRN|Nordal|P7219.92|Patty|PROCTOR…	81	4.30343	3.5	snp_1_556899940|snp_1_556899955|snp_1_556902615|snp_1_556902668|snp_1_558226167|snp_1_558226415|snp_1_558227579|snp_1_558229862
5	212.1211	04S213D-B-11|STABIL	2	2.95078	4	snp_1_556899940|snp_1_556899955|snp_1_556902615|snp_1_556902668|snp_1_558226167|snp_1_558226415|snp_1_558227579|snp_1_558229862
6	.......1	04S213D-B-110|Beatrice	2	0.248078	0.5	snp_1_556899940|snp_1_556899955|snp_1_556902615|snp_1_556902668|snp_1_558226167|snp_1_558226415|snp_1_558227579|snp_1_558229862
7	212.1201	04S213D-B-20	1	1.38585	3.5	snp_1_556899940|snp_1_556899955|snp_1_556902615|snp_1_556902668|snp_1_558226167|snp_1_558226415|snp_1_558227579|snp_1_558229862
8	21221211	04S213D-B-57|90S205-129-19|90S205-45-46|95S028-19-36|Barke|Bass|C98Prel-29|CDC UNITY|Charger|Clara|Claret/50c114//Yoshikei|Cowabbie|Delibes|DETENICKYBOHATYR|Draught|GrangeR|Haruna Nijo|HB352|HB380|Heris|IGB1211|IGB1243|Inari|Kym|Lindwall|MoroccanLandrace|Nasu Nijo|ORBIT|OTIS|Pearl|PEWTER|Ricardo|Roxanna|Satsuki Nijo|SH040468|SMBA10-2324|SMBA11-1771|Tantangara|TG121-1|Tmp*Gmt121-1|Toddy|TR04283|TR…	49	2.72648	3	snp_1_556899940|snp_1_556899955|snp_1_556902615|snp_1_556902668|snp_1_558226167|snp_1_558226415|snp_1_558227579|snp_1_558229862
9	11111.11	04S353D-84|IGB1139|Krona|Merit	4	1.75887	1.5	snp_1_556899940|snp_1_556899955|snp_1_556902615|snp_1_556902668|snp_1_558226167|snp_1_558226415|snp_1_558227579|snp_1_558229862
10	212.2221	05068-003|ARUPO|CLE191|CLE235|SMBA12-1361	5	4.41558	4	snp_1_556899940|snp_1_556899955|snp_1_556902615|snp_1_556902668|snp_1_558226167|snp_1_558226415|snp_1_558227579|snp_1_558229862
11	21..0001	07T741	1	0.495661	2	snp_1_556899940|snp_1_556899955|snp_1_556902615|snp_1_556902668|snp_1_558226167|snp_1_558226415|snp_1_558227579|snp_1_558229862
12	11111101	83SL:517|95S008-108-27|95S009-81-33|B87/14-9|CM67|Fleet|HB08306|HB385|ICB78-0058-7AP-2AP-1AP-4AP-0AP|Luxor|Mundah|NB1054/ALELI|UWA93TK16-C12|UWA94TK18-18|VB0330|VB0916|WABAR2094|WABAR2234|WABAR2377|WABAR2378|WABAR2591|WI4619|WI4643|WI4801|ZBC9322	25	0.669361	1.5	snp_1_556899940|snp_1_556899955|snp_1_556902615|snp_1_556902668|snp_1_558226167|snp_1_558226415|snp_1_558227579|snp_1_558229862
13	22211101	91HBSN24|91IBON45|BVDV-019|BVDV-026|CBSS95M00084S-9M-2Y-3M-0Y|CI9819|Hml-02/ArabiAbiad/3/Api/CM67//Nacta/4/WI2269/Espe|UWA2Rseln9506	8	0.827505	3	snp_1_556899940|snp_1_556899955|snp_1_556902615|snp_1_556902668|snp_1_558226167|snp_1_558226415|snp_1_558227579|snp_1_558229862
14	20211101	91IBON5|EMIRCOMPLEX|TR645	3	0.769037	2	snp_1_556899940|snp_1_556899955|snp_1_556902615|snp_1_556902668|snp_1_558226167|snp_1_558226415|snp_1_558227579|snp_1_558229862
15	01021011	95S005-29-20	1	1.51781	0	snp_1_556899940|snp_1_556899955|snp_1_556902615|snp_1_556902668|snp_1_558226167|snp_1_558226415|snp_1_558227579|snp_1_558229862
16	111.1111	95S021-71-23|95S984-80-32|B521|B585|BEARPAW|EB1110|FORMULA|Legacy|ND23275	9	2.34645	2.5	snp_1_556899940|snp_1_556899955|snp_1_556902615|snp_1_556902668|snp_1_558226167|snp_1_558226415|snp_1_558227579|snp_1_558229862
17	11..1111	AB 14-1|AB 47-5|Binalong|WABAR2547	4	2.32671	2	snp_1_556899940|snp_1_556899955|snp_1_556902615|snp_1_556902668|snp_1_558226167|snp_1_558226415|snp_1_558227579|snp_1_558229862
18	..111.11	AB 34-6	1	1.62046	0.5	snp_1_556899940|snp_1_556899955|snp_1_556902615|snp_1_556902668|snp_1_558226167|snp_1_558226415|snp_1_558227579|snp_1_558229862
19	..111111	AB 47-4	1	2.09589	1	snp_1_556899940|snp_1_556899955|snp_1_556902615|snp_1_556902668|snp_1_558226167|snp_1_558226415|snp_1_558227579|snp_1_558229862
20	11111222	ADAGIO|Braemar|Camelot|DAYTON|EUNOVA|FR/DAYTON|H92014002X|Larker|MC9939-016|Riviera|SpanishLandrace-355|STUPICKY HANACKY|Tadmor|TR363|WI4893	15	4.52273	3.5	snp_1_556899940|snp_1_556899955|snp_1_556902615|snp_1_556902668|snp_1_558226167|snp_1_558226415|snp_1_558227579|snp_1_558229862
21	11011111	Annabell|Edda	2	2.21456	1.5	snp_1_556899940|snp_1_556899955|snp_1_556902615|snp_1_556902668|snp_1_558226167|snp_1_558226415|snp_1_558227579|snp_1_558229862
22	012.1211	Antarctica 01	1	2.73243	3	snp_1_556899940|snp_1_556899955|snp_1_556902615|snp_1_556902668|snp_1_558226167|snp_1_558226415|snp_1_558227579|snp_1_558229862
23	21212.21	Ariel*|Astoria	2	3.35258	2.5	snp_1_556899940|snp_1_556899955|snp_1_556902615|snp_1_556902668|snp_1_558226167|snp_1_558226415|snp_1_558227579|snp_1_558229862
24	21212021	ARUPOBC6|Granifen|Quasar|WI4874	4	3.35258	2.5	snp_1_556899940|snp_1_556899955|snp_1_556902615|snp_1_556902668|snp_1_558226167|snp_1_558226415|snp_1_558227579|snp_1_558229862
25	21..2221	Atem|SVA11|SVC5|Tolar	4	4.37611	3	snp_1_556899940|snp_1_556899955|snp_1_556902615|snp_1_556902668|snp_1_558226167|snp_1_558226415|snp_1_558227579|snp_1_558229862
26	11110111	B511	1	2.33443	2.5	snp_1_556899940|snp_1_556899955|snp_1_556902615|snp_1_556902668|snp_1_558226167|snp_1_558226415|snp_1_558227579|snp_1_558229862
27	.1211101	B697|BM9904DT-17-8|SB03180|TR07114|TR257	5	0.579921	1.5	snp_1_556899940|snp_1_556899955|snp_1_556902615|snp_1_556902668|snp_1_558226167|snp_1_558226415|snp_1_558227579|snp_1_558229862
28	21221101	B751|RUSSIA24	2	0.686119	2	snp_1_556899940|snp_1_556899955|snp_1_556902615|snp_1_556902668|snp_1_558226167|snp_1_558226415|snp_1_558227579|snp_1_558229862
29	.1211211	Beecher	1	2.62028	2.5	snp_1_556899940|snp_1_556899955|snp_1_556902615|snp_1_556902668|snp_1_558226167|snp_1_558226415|snp_1_558227579|snp_1_558229862
30	2122121.	BEKA|NFC TIPPLE	2	2.4784	2.5	snp_1_556899940|snp_1_556899955|snp_1_556902615|snp_1_556902668|snp_1_558226167|snp_1_558226415|snp_1_558227579|snp_1_558229862
31	11112101	Bentley|BM9204-17|BOWMAN|C2-05-10/263|C2-05-337-2|C2-05-63/702|C2-05-64/754|C2-05-89/827|C2-05-89/878|C2-05-89/953|CLE196|HB09309|I01-173-1|I01-176-1|I01-179-4|I01-302-1|I89-420|I89-440|I90-137-1|I91-454|I91-495|I91-672|I91-686|I91-696|I91-698|I92-212|I92-562|I93-608|I93-635|I93-654|I96-92|I97-320|I97-415|Margret|MC9924-023|MC9924-031|ND22170|ND23265|NRB08308|Rawson|SB01513|SB040947|SE612.01|SH01…	48	0.569227	1	snp_1_556899940|snp_1_556899955|snp_1_556902615|snp_1_556902668|snp_1_558226167|snp_1_558226415|snp_1_558227579|snp_1_558229862
32	21211101	BM9929-88	1	0.798271	2.5	snp_1_556899940|snp_1_556899955|snp_1_556902615|snp_1_556902668|snp_1_558226167|snp_1_558226415|snp_1_558227579|snp_1_558229862
33	.121.10.	BM9936-80	1	0.431978	1.5	snp_1_556899940|snp_1_556899955|snp_1_556902615|snp_1_556902668|snp_1_558226167|snp_1_558226415|snp_1_558227579|snp_1_558229862
34	11111022	BOLRON|Jessica	2	3.57188	2.5	snp_1_556899940|snp_1_556899955|snp_1_556902615|snp_1_556902668|snp_1_558226167|snp_1_558226415|snp_1_558227579|snp_1_558229862
35	11..1.11	Brindabella	1	1.85129	1.5	snp_1_556899940|snp_1_556899955|snp_1_556902615|snp_1_556902668|snp_1_558226167|snp_1_558226415|snp_1_558227579|snp_1_558229862
36	11..1222	BT922 or B1602|Olsok	2	4.61515	3.5	snp_1_556899940|snp_1_556899955|snp_1_556902615|snp_1_556902668|snp_1_558226167|snp_1_558226415|snp_1_558227579|snp_1_558229862
37	21210021	C01A-22|SEEBE	2	3.55285	3.5	snp_1_556899940|snp_1_556899955|snp_1_556902615|snp_1_556902668|snp_1_558226167|snp_1_558226415|snp_1_558227579|snp_1_558229862
38	11111110	C01P-32|I01-177-2	2	1.98622	1.5	snp_1_556899940|snp_1_556899955|snp_1_556902615|snp_1_556902668|snp_1_558226167|snp_1_558226415|snp_1_558227579|snp_1_558229862
39	11111100	C01P-53|WI4572|WI4584	3	0.421283	1	snp_1_556899940|snp_1_556899955|snp_1_556902615|snp_1_556902668|snp_1_558226167|snp_1_558226415|snp_1_558227579|snp_1_558229862
40	01010000	C01P-66	1	-0.0829174	0	snp_1_556899940|snp_1_556899955|snp_1_556902615|snp_1_556902668|snp_1_558226167|snp_1_558226415|snp_1_558227579|snp_1_558229862
41	21212...	C04A-35	1	-0.0253674	1	snp_1_556899940|snp_1_556899955|snp_1_556902615|snp_1_556902668|snp_1_558226167|snp_1_558226415|snp_1_558227579|snp_1_558229862
42	111.2101	C2-05-10/437	1	0.681378	1.5	snp_1_556899940|snp_1_556899955|snp_1_556902615|snp_1_556902668|snp_1_558226167|snp_1_558226415|snp_1_558227579|snp_1_558229862
43	111...11	C2-05-301-10	1	1.97115	2.5	snp_1_556899940|snp_1_556899955|snp_1_556902615|snp_1_556902668|snp_1_558226167|snp_1_558226415|snp_1_558227579|snp_1_558229862
44	01011111	C98Prel-60	1	2.10539	1	snp_1_556899940|snp_1_556899955|snp_1_556902615|snp_1_556902668|snp_1_558226167|snp_1_558226415|snp_1_558227579|snp_1_558229862
45	21221111	Caminant|CBSS98M00022T-0TOPY-0M-1Y-2M-0Y|Grout|H91011001|Heriot|Kalkreuther Fruhe|NAGRAD	7	2.25105	2.5	snp_1_556899940|snp_1_556899955|snp_1_556902615|snp_1_556902668|snp_1_558226167|snp_1_558226415|snp_1_558227579|snp_1_558229862
46	2121.221	CATRIN	1	4.5037	4.5	snp_1_556899940|snp_1_556899955|snp_1_556902615|snp_1_556902668|snp_1_558226167|snp_1_558226415|snp_1_558227579|snp_1_558229862
47	11.....1	CDC Copeland	1	0.386486	1.5	snp_1_556899940|snp_1_556899955|snp_1_556902615|snp_1_556902668|snp_1_558226167|snp_1_558226415|snp_1_558227579|snp_1_558229862
48	01111111	CDC GOODALE|OHARA|XVH11	3	2.12512	1.5	snp_1_556899940|snp_1_556899955|snp_1_556902615|snp_1_556902668|snp_1_558226167|snp_1_558226415|snp_1_558227579|snp_1_558229862
49	21220211	CDC Guardian	1	2.82661	3.5	snp_1_556899940|snp_1_556899955|snp_1_556902615|snp_1_556902668|snp_1_558226167|snp_1_558226415|snp_1_558227579|snp_1_558229862
50	11...111	CDC Sisler	1	2.42685	2.5	snp_1_556899940|snp_1_556899955|snp_1_556902615|snp_1_556902668|snp_1_558226167|snp_1_558226415|snp_1_558227579|snp_1_558229862
51	111...1.	CDC SPRINGSIDE	1	1.72308	2	snp_1_556899940|snp_1_556899955|snp_1_556902615|snp_1_556902668|snp_1_558226167|snp_1_558226415|snp_1_558227579|snp_1_558229862
52	11001111	CDC Yorkton	1	2.32671	2	snp_1_556899940|snp_1_556899955|snp_1_556902615|snp_1_556902668|snp_1_558226167|snp_1_558226415|snp_1_558227579|snp_1_558229862
53	2.221111	Chapais	1	2.22182	2	snp_1_556899940|snp_1_556899955|snp_1_556902615|snp_1_556902668|snp_1_558226167|snp_1_558226415|snp_1_558227579|snp_1_558229862
54	212.2001	Charlottetown	1	0.334862	2	snp_1_556899940|snp_1_556899955|snp_1_556902615|snp_1_556902668|snp_1_558226167|snp_1_558226415|snp_1_558227579|snp_1_558229862
55	21212101	CI5791|EB1112|Galleon|Skiff|Tipper//WI2291/WI2269|VIC--8717|WB146	7	0.698136	2	snp_1_556899940|snp_1_556899955|snp_1_556902615|snp_1_556902668|snp_1_558226167|snp_1_558226415|snp_1_558227579|snp_1_558229862
56	2.211101	CLE194	1	0.769037	2	snp_1_556899940|snp_1_556899955|snp_1_556902615|snp_1_556902668|snp_1_558226167|snp_1_558226415|snp_1_558227579|snp_1_558229862
57	11110101	CLE234|I01-106-2-2|SB99252	3	0.769496	2	snp_1_556899940|snp_1_556899955|snp_1_556902615|snp_1_556902668|snp_1_558226167|snp_1_558226415|snp_1_558227579|snp_1_558229862
58	......01	CLE270	1	0.248078	0.5	snp_1_556899940|snp_1_556899955|snp_1_556902615|snp_1_556902668|snp_1_558226167|snp_1_558226415|snp_1_558227579|snp_1_558229862
59	11..0111	CLE272	1	2.42685	2.5	snp_1_556899940|snp_1_556899955|snp_1_556902615|snp_1_556902668|snp_1_558226167|snp_1_558226415|snp_1_558227579|snp_1_558229862
60	11111.22	Conchita	1	3.57188	2.5	snp_1_556899940|snp_1_556899955|snp_1_556902615|snp_1_556902668|snp_1_558226167|snp_1_558226415|snp_1_558227579|snp_1_558229862
61	11..1..1	CONRAD	1	0.286352	1	snp_1_556899940|snp_1_556899955|snp_1_556902615|snp_1_556902668|snp_1_558226167|snp_1_558226415|snp_1_558227579|snp_1_558229862
62	11..1.1.	COOPER	1	1.60321	1	snp_1_556899940|snp_1_556899955|snp_1_556902615|snp_1_556902668|snp_1_558226167|snp_1_558226415|snp_1_558227579|snp_1_558229862
63	...1..1.	Coor's	1	1.45278	0	snp_1_556899940|snp_1_556899955|snp_1_556902615|snp_1_556902668|snp_1_558226167|snp_1_558226415|snp_1_558227579|snp_1_558229862
64	111.1222	Dana*	1	4.63488	4	snp_1_556899940|snp_1_556899955|snp_1_556902615|snp_1_556902668|snp_1_558226167|snp_1_558226415|snp_1_558227579|snp_1_558229862
65	21212201	DH29316	1	1.17356	2.5	snp_1_556899940|snp_1_556899955|snp_1_556902615|snp_1_556902668|snp_1_558226167|snp_1_558226415|snp_1_558227579|snp_1_558229862
66	21212001	DH29317	1	0.22271	1.5	snp_1_556899940|snp_1_556899955|snp_1_556902615|snp_1_556902668|snp_1_558226167|snp_1_558226415|snp_1_558227579|snp_1_558229862
67	2121022.	DIABAS	1	4.25562	4	snp_1_556899940|snp_1_556899955|snp_1_556902615|snp_1_556902668|snp_1_558226167|snp_1_558226415|snp_1_558227579|snp_1_558229862
68	.1002.11	Donaria	1	1.64198	0.5	snp_1_556899940|snp_1_556899955|snp_1_556902615|snp_1_556902668|snp_1_558226167|snp_1_558226415|snp_1_558227579|snp_1_558229862
69	.122..11	E Dong 85-1	1	1.65741	1.5	snp_1_556899940|snp_1_556899955|snp_1_556902615|snp_1_556902668|snp_1_558226167|snp_1_558226415|snp_1_558227579|snp_1_558229862
70	01010001	EB1111|IGB1244	2	0.16516	0.5	snp_1_556899940|snp_1_556899955|snp_1_556902615|snp_1_556902668|snp_1_558226167|snp_1_558226415|snp_1_558227579|snp_1_558229862
71	....1..1	Expres	1	0.147943	0	snp_1_556899940|snp_1_556899955|snp_1_556902615|snp_1_556902668|snp_1_558226167|snp_1_558226415|snp_1_558227579|snp_1_558229862
72	01212021	FILIPPA	1	3.13423	1.5	snp_1_556899940|snp_1_556899955|snp_1_556902615|snp_1_556902668|snp_1_558226167|snp_1_558226415|snp_1_558227579|snp_1_558229862
73	21.21211	Flagon	1	2.68701	2	snp_1_556899940|snp_1_556899955|snp_1_556902615|snp_1_556902668|snp_1_558226167|snp_1_558226415|snp_1_558227579|snp_1_558229862
74	10111111	Foster	1	2.20506	1.5	snp_1_556899940|snp_1_556899955|snp_1_556902615|snp_1_556902668|snp_1_558226167|snp_1_558226415|snp_1_558227579|snp_1_558229862
75	212212..	Fuji Nijo	1	0.913467	2	snp_1_556899940|snp_1_556899955|snp_1_556902615|snp_1_556902668|snp_1_558226167|snp_1_558226415|snp_1_558227579|snp_1_558229862
76	.1...22.	GALAN	1	4.10995	2.5	snp_1_556899940|snp_1_556899955|snp_1_556902615|snp_1_556902668|snp_1_558226167|snp_1_558226415|snp_1_558227579|snp_1_558229862
77	01110111	H93174006	1	2.22525	2	snp_1_556899940|snp_1_556899955|snp_1_556902615|snp_1_556902668|snp_1_558226167|snp_1_558226415|snp_1_558227579|snp_1_558229862
78	11111011	Harriot|Stellar-ND|WI4666	3	1.75887	1.5	snp_1_556899940|snp_1_556899955|snp_1_556902615|snp_1_556902668|snp_1_558226167|snp_1_558226415|snp_1_558227579|snp_1_558229862
79	111.122.	Havanna	1	4.13873	3	snp_1_556899940|snp_1_556899955|snp_1_556902615|snp_1_556902668|snp_1_558226167|snp_1_558226415|snp_1_558227579|snp_1_558229862
80	01212101	HB395	1	0.479787	1	snp_1_556899940|snp_1_556899955|snp_1_556902615|snp_1_556902668|snp_1_558226167|snp_1_558226415|snp_1_558227579|snp_1_558229862
81	01010011	Hml/I88-549-3	1	1.73009	1	snp_1_556899940|snp_1_556899955|snp_1_556902615|snp_1_556902668|snp_1_558226167|snp_1_558226415|snp_1_558227579|snp_1_558229862
82	11012.01	I96-339	1	0.0740658	0	snp_1_556899940|snp_1_556899955|snp_1_556902615|snp_1_556902668|snp_1_558226167|snp_1_558226415|snp_1_558227579|snp_1_558229862
83	.12.1101	ICB 104039	1	0.692073	2	snp_1_556899940|snp_1_556899955|snp_1_556902615|snp_1_556902668|snp_1_558226167|snp_1_558226415|snp_1_558227579|snp_1_558229862
84	212.2111	ICB93-0781-43AP-0AP	1	2.37522	3	snp_1_556899940|snp_1_556899955|snp_1_556902615|snp_1_556902668|snp_1_558226167|snp_1_558226415|snp_1_558227579|snp_1_558229862
85	.1.11101	IG 16957	1	0.540452	0.5	snp_1_556899940|snp_1_556899955|snp_1_556902615|snp_1_556902668|snp_1_558226167|snp_1_558226415|snp_1_558227579|snp_1_558229862
86	111.1101	IGB1103|Viva 1	2	0.781512	2	snp_1_556899940|snp_1_556899955|snp_1_556902615|snp_1_556902668|snp_1_558226167|snp_1_558226415|snp_1_558227579|snp_1_558229862
87	212.2021	Jantar	1	3.46473	3	snp_1_556899940|snp_1_556899955|snp_1_556902615|snp_1_556902668|snp_1_558226167|snp_1_558226415|snp_1_558227579|snp_1_558229862
88	21012221	KNEIFLUV P 13|WI4550	2	4.26396	2.5	snp_1_556899940|snp_1_556899955|snp_1_556902615|snp_1_556902668|snp_1_558226167|snp_1_558226415|snp_1_558227579|snp_1_558229862
89	01111021	KOMPAKT	1	3.21463	1.5	snp_1_556899940|snp_1_556899955|snp_1_556902615|snp_1_556902668|snp_1_558226167|snp_1_558226415|snp_1_558227579|snp_1_558229862
90	21..2222	Kustaa	1	4.62419	3.5	snp_1_556899940|snp_1_556899955|snp_1_556902615|snp_1_556902668|snp_1_558226167|snp_1_558226415|snp_1_558227579|snp_1_558229862
91	21221201	Landlord|UNION	2	1.16155	2.5	snp_1_556899940|snp_1_556899955|snp_1_556902615|snp_1_556902668|snp_1_558226167|snp_1_558226415|snp_1_558227579|snp_1_558229862
92	..2111..	LOCAL B.KAN	1	0.30261	0.5	snp_1_556899940|snp_1_556899955|snp_1_556902615|snp_1_556902668|snp_1_558226167|snp_1_558226415|snp_1_558227579|snp_1_558229862
93	01011101	LOCEB-30|MANLEY	2	0.540452	0.5	snp_1_556899940|snp_1_556899955|snp_1_556902615|snp_1_556902668|snp_1_558226167|snp_1_558226415|snp_1_558227579|snp_1_558229862
94	111.2111	Lumar	1	2.24631	2	snp_1_556899940|snp_1_556899955|snp_1_556902615|snp_1_556902668|snp_1_558226167|snp_1_558226415|snp_1_558227579|snp_1_558229862
95	1111122.	Mie*	1	4.02658	2.5	snp_1_556899940|snp_1_556899955|snp_1_556902615|snp_1_556902668|snp_1_558226167|snp_1_558226415|snp_1_558227579|snp_1_558229862
96	01000001	Mosane	1	0.277312	1	snp_1_556899940|snp_1_556899955|snp_1_556902615|snp_1_556902668|snp_1_558226167|snp_1_558226415|snp_1_558227579|snp_1_558229862
97	11.1111.	NCL5-98-9-1	1	1.96648	1	snp_1_556899940|snp_1_556899955|snp_1_556902615|snp_1_556902668|snp_1_558226167|snp_1_558226415|snp_1_558227579|snp_1_558229862
98	11.11111	Nevada	1	2.21456	1.5	snp_1_556899940|snp_1_556899955|snp_1_556902615|snp_1_556902668|snp_1_558226167|snp_1_558226415|snp_1_558227579|snp_1_558229862
99	11..2...	NOVUM	1	-0.0618605	0	snp_1_556899940|snp_1_556899955|snp_1_556902615|snp_1_556902668|snp_1_558226167|snp_1_558226415|snp_1_558227579|snp_1_558229862
100	01112101	NRB07124	1	0.460052	0.5	snp_1_556899940|snp_1_556899955|snp_1_556902615|snp_1_556902668|snp_1_558226167|snp_1_558226415|snp_1_558227579|snp_1_558229862
101	21021011	Oxford	1	1.73616	1	snp_1_556899940|snp_1_556899955|snp_1_556902615|snp_1_556902668|snp_1_558226167|snp_1_558226415|snp_1_558227579|snp_1_558229862
102	21221.11	Penelope	1	1.77563	2	snp_1_556899940|snp_1_556899955|snp_1_556902615|snp_1_556902668|snp_1_558226167|snp_1_558226415|snp_1_558227579|snp_1_558229862
103	111.2.11	PERUN	1	1.77089	1.5	snp_1_556899940|snp_1_556899955|snp_1_556902615|snp_1_556902668|snp_1_558226167|snp_1_558226415|snp_1_558227579|snp_1_558229862
104	01201211	Prosa	1	2.73243	3	snp_1_556899940|snp_1_556899955|snp_1_556902615|snp_1_556902668|snp_1_558226167|snp_1_558226415|snp_1_558227579|snp_1_558229862
105	01001111	RUBIN (Rph12)	1	2.21754	1.5	snp_1_556899940|snp_1_556899955|snp_1_556902615|snp_1_556902668|snp_1_558226167|snp_1_558226415|snp_1_558227579|snp_1_558229862
106	21212.01	RUSSIAN12	1	0.22271	1.5	snp_1_556899940|snp_1_556899955|snp_1_556902615|snp_1_556902668|snp_1_558226167|snp_1_558226415|snp_1_558227579|snp_1_558229862
107	.111011.	SALOON*	1	1.97718	1.5	snp_1_556899940|snp_1_556899955|snp_1_556902615|snp_1_556902668|snp_1_558226167|snp_1_558226415|snp_1_558227579|snp_1_558229862
108	11112.01	SE643.02	1	0.0938008	0.5	snp_1_556899940|snp_1_556899955|snp_1_556902615|snp_1_556902668|snp_1_558226167|snp_1_558226415|snp_1_558227579|snp_1_558229862
109	..22111.	SHN296	1	1.75539	0.5	snp_1_556899940|snp_1_556899955|snp_1_556902615|snp_1_556902668|snp_1_558226167|snp_1_558226415|snp_1_558227579|snp_1_558229862
110	....1101	SHYRI	1	0.623369	0.5	snp_1_556899940|snp_1_556899955|snp_1_556902615|snp_1_556902668|snp_1_558226167|snp_1_558226415|snp_1_558227579|snp_1_558229862
111	01001200	Sissy	1	0.879951	1	snp_1_556899940|snp_1_556899955|snp_1_556902615|snp_1_556902668|snp_1_558226167|snp_1_558226415|snp_1_558227579|snp_1_558229862
112	210.1211	SMBA10-1441	1	2.91131	3	snp_1_556899940|snp_1_556899955|snp_1_556902615|snp_1_556902668|snp_1_558226167|snp_1_558226415|snp_1_558227579|snp_1_558229862
113	21201111	SMBA12-2297	1	2.47536	3.5	snp_1_556899940|snp_1_556899955|snp_1_556902615|snp_1_556902668|snp_1_558226167|snp_1_558226415|snp_1_558227579|snp_1_558229862
114	......1.	Stars-9577B	1	1.56493	0.5	snp_1_556899940|snp_1_556899955|snp_1_556902615|snp_1_556902668|snp_1_558226167|snp_1_558226415|snp_1_558227579|snp_1_558229862
115	21212220	Syn6058-06	1	4.05535	3	snp_1_556899940|snp_1_556899955|snp_1_556902615|snp_1_556902668|snp_1_558226167|snp_1_558226415|snp_1_558227579|snp_1_558229862
116	11112121	TOPAS	1	3.69909	2	snp_1_556899940|snp_1_556899955|snp_1_556902615|snp_1_556902668|snp_1_558226167|snp_1_558226415|snp_1_558227579|snp_1_558229862
117	01221011	VALTICKY	1	1.55728	1	snp_1_556899940|snp_1_556899955|snp_1_556902615|snp_1_556902668|snp_1_558226167|snp_1_558226415|snp_1_558227579|snp_1_558229862
118	21202221	VB0901	1	4.41558	4	snp_1_556899940|snp_1_556899955|snp_1_556902615|snp_1_556902668|snp_1_558226167|snp_1_558226415|snp_1_558227579|snp_1_558229862
119	11111202	W2 2010-5-17	1	1.39286	2.5	snp_1_556899940|snp_1_556899955|snp_1_556902615|snp_1_556902668|snp_1_558226167|snp_1_558226415|snp_1_558227579|snp_1_558229862
120	111111.1	WADH5089	1	0.669361	1.5	snp_1_556899940|snp_1_556899955|snp_1_556902615|snp_1_556902668|snp_1_558226167|snp_1_558226415|snp_1_558227579|snp_1_558229862
121	11111121	WI4570	1	3.79923	2.5	snp_1_556899940|snp_1_556899955|snp_1_556902615|snp_1_556902668|snp_1_558226167|snp_1_558226415|snp_1_558227579|snp_1_558229862
122	11111001	WI4574	1	0.193935	1	snp_1_556899940|snp_1_556899955|snp_1_556902615|snp_1_556902668|snp_1_558226167|snp_1_558226415|snp_1_558227579|snp_1_558229862
123	212.0221	WI4870	1	4.61585	5	snp_1_556899940|snp_1_556899955|snp_1_556902615|snp_1_556902668|snp_1_558226167|snp_1_558226415|snp_1_558227579|snp_1_558229862
124	..1.1111	WI4887	1	2.20804	1.5	snp_1_556899940|snp_1_556899955|snp_1_556902615|snp_1_556902668|snp_1_558226167|snp_1_558226415|snp_1_558227579|snp_1_558229862
125	111121.1	Wimmera	1	0.569227	1	snp_1_556899940|snp_1_556899955|snp_1_556902615|snp_1_556902668|snp_1_558226167|snp_1_558226415|snp_1_558227579|snp_1_558229862
126	21202201	XVD21	1	1.28571	3	snp_1_556899940|snp_1_556899955|snp_1_556902615|snp_1_556902668|snp_1_558226167|snp_1_558226415|snp_1_558227579|snp_1_558229862
127	22211111	ZBC934	1	2.39244	3.5	snp_1_556899940|snp_1_556899955|snp_1_556902615|snp_1_556902668|snp_1_558226167|snp_1_558226415|snp_1_558227579|snp_1_558229862
128	22200222	BEST	0	4.89316	6	snp_1_556899940|snp_1_556899955|snp_1_556902615|snp_1_556902668|snp_1_558226167|snp_1_558226415|snp_1_558227579|snp_1_558229862
129	00022000	WORST	0	-0.424572	-2	snp_1_556899940|snp_1_556899955|snp_1_556902615|snp_1_556902668|snp_1_558226167|snp_1_558226415|snp_1_558227579|snp_1_558229862

## Sheet: Hap_Chr2H_1
	Hap	Lines	Line_Count	WEffect	Effect	SNP_ID
1	222121212	020055-57|02043-20|02055-94|04053-034|04055-119|04056-088|04S213D-B-11|05066-186|05067-128|05068-003|85SW:576|90S330-48-31|90S330-48-33|94S909G-12-7|94S909G-20-19|96S080-20-32|AB 47-6|AC METCALFE|AC Oxbow|ADAGIO|Antarctica 01|Ariel*|Atem|Atribut|B511|B531|B559|B585|B697|B795|Barke|Bellini|Bentley|BM9204-17|BM9311-35|BM9507-109|BM9607-34|BM9645-96|BM9647D-66|BM9752D-125|BM9857-263-1|BM9904DT-17-8|…	252	2.61127	4.5	snp_2_523377147|snp_2_523378047|snp_2_523378077|snp_2_523378515|snp_2_523379223|snp_2_523379290|snp_2_523379293|snp_2_523379296|snp_2_523379368
2	.2222...2	02S169-51-45	1	1.79567	3	snp_2_523377147|snp_2_523378047|snp_2_523378077|snp_2_523378515|snp_2_523379223|snp_2_523379290|snp_2_523379293|snp_2_523379296|snp_2_523379368
3	.2..22222	04S213D-B-110	1	1.15433	2	snp_2_523377147|snp_2_523378047|snp_2_523378077|snp_2_523378515|snp_2_523379223|snp_2_523379290|snp_2_523379293|snp_2_523379296|snp_2_523379368
4	22222...2	04S213D-B-125|Stars-9577B|WI4870	3	2.4713	4	snp_2_523377147|snp_2_523378047|snp_2_523378077|snp_2_523378515|snp_2_523379223|snp_2_523379290|snp_2_523379293|snp_2_523379296|snp_2_523379368
5	222222222	04S213D-B-20|04S213D-B-27|05067-062|05073-075|07T741|83SL:517|83SM:522|84SH:540|84SL:551|86S642-27-40|90S205-129-19|90S205-45-46|91HBSN24|91IBON100|91IBON24|91IBON5|94S920W-18-6|95S005-29-20|95S008-108-27|95S009-81-33|95S029-102-30|95S984-80-32|96S117-206|Albert|Arapiles|ARUPO|ARUPOBC1|B521|B645|B751|B87/14-18|B87/14-21|B87/14-9|Bass|Beecher|BT558|Buloke|Bussell|BVDV-019|BVDV-026|C01A-22|C01P-53|…	181	1.96656	3	snp_2_523377147|snp_2_523378047|snp_2_523378077|snp_2_523378515|snp_2_523379223|snp_2_523379290|snp_2_523379293|snp_2_523379296|snp_2_523379368
6	222021212	04S213D-B-57|Annabell|Newdale|VALTICKY|VODKA	5	2.7978	5	snp_2_523377147|snp_2_523378047|snp_2_523378077|snp_2_523378515|snp_2_523379223|snp_2_523379290|snp_2_523379293|snp_2_523379296|snp_2_523379368
7	22222222.	04S353D-84|ARUPOBC6|Astoria|MN607|Tipper//WI2291/WI2269|WI4882|WI4892	7	1.48003	2	snp_2_523377147|snp_2_523378047|snp_2_523378077|snp_2_523378515|snp_2_523379223|snp_2_523379290|snp_2_523379293|snp_2_523379296|snp_2_523379368
8	111111111	91IBON45|BOWMAN|BT497|C2-05-10/263|C2-05-10/437|C2-05-301-10|C2-05-337-2|C2-05-63/702|C2-05-63/710|C2-05-64/754|C2-05-89/827|C2-05-89/878|CBSS98M00022T-0TOPY-0M-1Y-2M-0Y|CLE196|EMIRCOMPLEX|I01-173-1|I01-176-1|I01-177-2|I01-179-4|I01-302-1|I89-420|I89-440|I91-454|I91-495|I91-672|I91-686|I91-698|I92-212|I92-562|I93-635|I93-654|I96-92|I97-415|Lacey|Legacy|LR84%765|MNBrite|ND22170|ND23265|ND23275|Raw…	45	0.983278	1.5	snp_2_523377147|snp_2_523378047|snp_2_523378077|snp_2_523378515|snp_2_523379223|snp_2_523379290|snp_2_523379293|snp_2_523379296|snp_2_523379368
9	.22222222	91IBON99|95S021-71-23|95S028-19-36|Binalong|UWA95TK24-5	5	1.29092	2	snp_2_523377147|snp_2_523378047|snp_2_523378077|snp_2_523378515|snp_2_523379223|snp_2_523379290|snp_2_523379293|snp_2_523379296|snp_2_523379368
10	2..12121.	AB 14-1	1	1.0061	1.5	snp_2_523377147|snp_2_523378047|snp_2_523378077|snp_2_523378515|snp_2_523379223|snp_2_523379290|snp_2_523379293|snp_2_523379296|snp_2_523379368
11	.2.12121.	AB 34-6|CDC Copeland	2	0.939475	1.5	snp_2_523377147|snp_2_523378047|snp_2_523378077|snp_2_523378515|snp_2_523379223|snp_2_523379290|snp_2_523379293|snp_2_523379296|snp_2_523379368
12	.22121212	AB 47-4|AB 47-5|BEARPAW|CDC Reserve|CONRAD|Dana*|Havanna|Hu Mai 4 Hao|LOCAL B.KAN|NAIRN|SEEBE	11	1.93564	3.5	snp_2_523377147|snp_2_523378047|snp_2_523378077|snp_2_523378515|snp_2_523379223|snp_2_523379290|snp_2_523379293|snp_2_523379296|snp_2_523379368
13	.2212121.	Beatrice|BEKA	2	1.44912	2.5	snp_2_523377147|snp_2_523378047|snp_2_523378077|snp_2_523378515|snp_2_523379223|snp_2_523379290|snp_2_523379293|snp_2_523379296|snp_2_523379368
14	222120202	BM9936-80|Caminant	2	3.06947	5.5	snp_2_523377147|snp_2_523378047|snp_2_523378077|snp_2_523378515|snp_2_523379223|snp_2_523379290|snp_2_523379293|snp_2_523379296|snp_2_523379368
15	22212121.	BoaFe|DIABAS|KOMPAKT|Moondyne|NFC TIPPLE|Pearl|SVA11	7	2.12475	3.5	snp_2_523377147|snp_2_523378047|snp_2_523378077|snp_2_523378515|snp_2_523379223|snp_2_523379290|snp_2_523379293|snp_2_523379296|snp_2_523379368
16	...1.....	Brindabella	1	-0.186524	-0.5	snp_2_523377147|snp_2_523378047|snp_2_523378077|snp_2_523378515|snp_2_523379223|snp_2_523379290|snp_2_523379293|snp_2_523379296|snp_2_523379368
17	.111.....	BT922 or B1602	1	0.372802	0.5	snp_2_523377147|snp_2_523378047|snp_2_523378077|snp_2_523378515|snp_2_523379223|snp_2_523379290|snp_2_523379293|snp_2_523379296|snp_2_523379368
18	222022222	C01P-32|ICB78-0058-7AP-2AP-1AP-4AP-0AP|MMiscBYDV-92	3	2.3396	4	snp_2_523377147|snp_2_523378047|snp_2_523378077|snp_2_523378515|snp_2_523379223|snp_2_523379290|snp_2_523379293|snp_2_523379296|snp_2_523379368
19	.22021212	C04A-35	1	2.12217	4	snp_2_523377147|snp_2_523378047|snp_2_523378077|snp_2_523378515|snp_2_523379223|snp_2_523379290|snp_2_523379293|snp_2_523379296|snp_2_523379368
20	.1111....	CDC Sisler	1	0.654575	1	snp_2_523377147|snp_2_523378047|snp_2_523378077|snp_2_523378515|snp_2_523379223|snp_2_523379290|snp_2_523379293|snp_2_523379296|snp_2_523379368
21	111.1111.	CDC SPRINGSIDE	1	0.926539	1.5	snp_2_523377147|snp_2_523378047|snp_2_523378077|snp_2_523378515|snp_2_523379223|snp_2_523379290|snp_2_523379293|snp_2_523379296|snp_2_523379368
22	111111010	CDC Yorkton|I97-320	2	0.534195	0.5	snp_2_523377147|snp_2_523378047|snp_2_523378077|snp_2_523378515|snp_2_523379223|snp_2_523379290|snp_2_523379293|snp_2_523379296|snp_2_523379368
23	.0001111.	Chapais	1	0.0293979	0	snp_2_523377147|snp_2_523378047|snp_2_523378077|snp_2_523378515|snp_2_523379223|snp_2_523379290|snp_2_523379293|snp_2_523379296|snp_2_523379368
24	111111110	CLE191	1	0.740015	1	snp_2_523377147|snp_2_523378047|snp_2_523378077|snp_2_523378515|snp_2_523379223|snp_2_523379290|snp_2_523379293|snp_2_523379296|snp_2_523379368
25	.221.121.	CLE270	1	0.885575	1.5	snp_2_523377147|snp_2_523378047|snp_2_523378077|snp_2_523378515|snp_2_523379223|snp_2_523379290|snp_2_523379293|snp_2_523379296|snp_2_523379368
26	.22121...	CLE272	1	1.28598	2	snp_2_523377147|snp_2_523378047|snp_2_523378077|snp_2_523378515|snp_2_523379223|snp_2_523379290|snp_2_523379293|snp_2_523379296|snp_2_523379368
27	11111111.	Conlon	1	0.740015	1	snp_2_523377147|snp_2_523378047|snp_2_523378077|snp_2_523378515|snp_2_523379223|snp_2_523379290|snp_2_523379293|snp_2_523379296|snp_2_523379368
28	...12121.	COOPER	1	0.330467	0.5	snp_2_523377147|snp_2_523378047|snp_2_523378077|snp_2_523378515|snp_2_523379223|snp_2_523379290|snp_2_523379293|snp_2_523379296|snp_2_523379368
29	.22.21212	Coor's	1	2.12217	4	snp_2_523377147|snp_2_523378047|snp_2_523378077|snp_2_523378515|snp_2_523379223|snp_2_523379290|snp_2_523379293|snp_2_523379296|snp_2_523379368
30	.22122222	Donaria	1	1.47745	2.5	snp_2_523377147|snp_2_523378047|snp_2_523378077|snp_2_523378515|snp_2_523379223|snp_2_523379290|snp_2_523379293|snp_2_523379296|snp_2_523379368
31	.2212....	E Dong 85-1	1	1.49567	2.5	snp_2_523377147|snp_2_523378047|snp_2_523378077|snp_2_523378515|snp_2_523379223|snp_2_523379290|snp_2_523379293|snp_2_523379296|snp_2_523379368
32	222020202	EB1110|Hml/I88-549-3|Mosane|Nasu Nijo	4	3.25599	6	snp_2_523377147|snp_2_523378047|snp_2_523378077|snp_2_523378515|snp_2_523379223|snp_2_523379290|snp_2_523379293|snp_2_523379296|snp_2_523379368
33	22222....	EB1111|Galleon|NRB091124	3	1.98478	3	snp_2_523377147|snp_2_523378047|snp_2_523378077|snp_2_523378515|snp_2_523379223|snp_2_523379290|snp_2_523379293|snp_2_523379296|snp_2_523379368
34	.2.121212	Expres	1	1.426	2.5	snp_2_523377147|snp_2_523378047|snp_2_523378077|snp_2_523378515|snp_2_523379223|snp_2_523379290|snp_2_523379293|snp_2_523379296|snp_2_523379368
35	100111111	Foster|I96-339	2	0.423951	0.5	snp_2_523377147|snp_2_523378047|snp_2_523378077|snp_2_523378515|snp_2_523379223|snp_2_523379290|snp_2_523379293|snp_2_523379296|snp_2_523379368
36	.22.2121.	Fuji Nijo	1	1.63564	3	snp_2_523377147|snp_2_523378047|snp_2_523378077|snp_2_523378515|snp_2_523379223|snp_2_523379290|snp_2_523379293|snp_2_523379296|snp_2_523379368
37	222121210	GrangeR|Ursa	2	2.12475	3.5	snp_2_523377147|snp_2_523378047|snp_2_523378077|snp_2_523378515|snp_2_523379223|snp_2_523379290|snp_2_523379293|snp_2_523379296|snp_2_523379368
38	222220202	Grout|I90-137-1|ICB 104039|IGB1234|SHN296|WI4643|WVA19|XVE7	8	2.88295	5	snp_2_523377147|snp_2_523378047|snp_2_523378077|snp_2_523378515|snp_2_523379223|snp_2_523379290|snp_2_523379293|snp_2_523379296|snp_2_523379368
39	011111111	I01-106-2-2	1	0.645462	1	snp_2_523377147|snp_2_523378047|snp_2_523378077|snp_2_523378515|snp_2_523379223|snp_2_523379290|snp_2_523379293|snp_2_523379296|snp_2_523379368
40	111011111	I91-696	1	1.1698	2	snp_2_523377147|snp_2_523378047|snp_2_523378077|snp_2_523378515|snp_2_523379223|snp_2_523379290|snp_2_523379293|snp_2_523379296|snp_2_523379368
41	.11111111	I93-608	1	0.645462	1	snp_2_523377147|snp_2_523378047|snp_2_523378077|snp_2_523378515|snp_2_523379223|snp_2_523379290|snp_2_523379293|snp_2_523379296|snp_2_523379368
42	22.22222.	IGB1139	1	0.970386	1	snp_2_523377147|snp_2_523378047|snp_2_523378077|snp_2_523378515|snp_2_523379223|snp_2_523379290|snp_2_523379293|snp_2_523379296|snp_2_523379368
43	111111011	Larker	1	0.777457	1	snp_2_523377147|snp_2_523378047|snp_2_523378077|snp_2_523378515|snp_2_523379223|snp_2_523379290|snp_2_523379293|snp_2_523379296|snp_2_523379368
44	200101012	LOCEB-30	1	0.517435	0.5	snp_2_523377147|snp_2_523378047|snp_2_523378077|snp_2_523378515|snp_2_523379223|snp_2_523379290|snp_2_523379293|snp_2_523379296|snp_2_523379368
45	022121212	MC9939-016	1	1.93564	3.5	snp_2_523377147|snp_2_523378047|snp_2_523378077|snp_2_523378515|snp_2_523379223|snp_2_523379290|snp_2_523379293|snp_2_523379296|snp_2_523379368
46	.22.2....	NOVUM	1	1.6822	3	snp_2_523377147|snp_2_523378047|snp_2_523378077|snp_2_523378515|snp_2_523379223|snp_2_523379290|snp_2_523379293|snp_2_523379296|snp_2_523379368
47	.2222....	Olsok	1	1.30915	2	snp_2_523377147|snp_2_523378047|snp_2_523378077|snp_2_523378515|snp_2_523379223|snp_2_523379290|snp_2_523379293|snp_2_523379296|snp_2_523379368
48	222121202	ORBIT	1	2.85977	5	snp_2_523377147|snp_2_523378047|snp_2_523378077|snp_2_523378515|snp_2_523379223|snp_2_523379290|snp_2_523379293|snp_2_523379296|snp_2_523379368
49	2..121212	OTIS	1	1.49262	2.5	snp_2_523377147|snp_2_523378047|snp_2_523378077|snp_2_523378515|snp_2_523379223|snp_2_523379290|snp_2_523379293|snp_2_523379296|snp_2_523379368
50	20212.212	Regina	1	2.21196	4	snp_2_523377147|snp_2_523378047|snp_2_523378077|snp_2_523378515|snp_2_523379223|snp_2_523379290|snp_2_523379293|snp_2_523379296|snp_2_523379368
51	..2021212	SALOON*	1	1.51316	3	snp_2_523377147|snp_2_523378047|snp_2_523378077|snp_2_523378515|snp_2_523379223|snp_2_523379290|snp_2_523379293|snp_2_523379296|snp_2_523379368
52	222.21212	SB040947	1	2.7978	5	snp_2_523377147|snp_2_523378047|snp_2_523378077|snp_2_523378515|snp_2_523379223|snp_2_523379290|snp_2_523379293|snp_2_523379296|snp_2_523379368
53	220121212	SD432-SM95509	1	2.10163	3.5	snp_2_523377147|snp_2_523378047|snp_2_523378077|snp_2_523378515|snp_2_523379223|snp_2_523379290|snp_2_523379293|snp_2_523379296|snp_2_523379368
54	1.1101011	Shinonome	1	0.19118	0	snp_2_523377147|snp_2_523378047|snp_2_523378077|snp_2_523378515|snp_2_523379223|snp_2_523379290|snp_2_523379293|snp_2_523379296|snp_2_523379368
55	000001010	Sissy	1	-0.458195	-1	snp_2_523377147|snp_2_523378047|snp_2_523378077|snp_2_523378515|snp_2_523379223|snp_2_523379290|snp_2_523379293|snp_2_523379296|snp_2_523379368
56	222220222	Steffi|WI4890	2	2.38594	4	snp_2_523377147|snp_2_523378047|snp_2_523378077|snp_2_523378515|snp_2_523379223|snp_2_523379290|snp_2_523379293|snp_2_523379296|snp_2_523379368
57	222222202	WABAR2253|WI4849	2	2.46356	4	snp_2_523377147|snp_2_523378047|snp_2_523378077|snp_2_523378515|snp_2_523379223|snp_2_523379290|snp_2_523379293|snp_2_523379296|snp_2_523379368
58	222020222	WABAR2591	1	2.75899	5	snp_2_523377147|snp_2_523378047|snp_2_523378077|snp_2_523378515|snp_2_523379223|snp_2_523379290|snp_2_523379293|snp_2_523379296|snp_2_523379368
59	.2202...2	WI4570	1	2.16872	4	snp_2_523377147|snp_2_523378047|snp_2_523378077|snp_2_523378515|snp_2_523379223|snp_2_523379290|snp_2_523379293|snp_2_523379296|snp_2_523379368
60	222020202	BEST|EB1110|Hml/I88-549-3|Mosane|Nasu Nijo	4	3.25599	6	snp_2_523377147|snp_2_523378047|snp_2_523378077|snp_2_523378515|snp_2_523379223|snp_2_523379290|snp_2_523379293|snp_2_523379296|snp_2_523379368
61	000202020	WORST	0	-1.28944	-3	snp_2_523377147|snp_2_523378047|snp_2_523378077|snp_2_523378515|snp_2_523379223|snp_2_523379290|snp_2_523379293|snp_2_523379296|snp_2_523379368

## Sheet: Hap_Chr2H_2
	Hap	Lines	Line_Count	WEffect	Effect	SNP_ID
1	222	020055-57|02043-20|02055-94|04053-034|04055-119|04056-088|04S213D-B-11|04S213D-B-20|04S213D-B-57|05066-186|05067-128|05068-003|83SL:517|90S330-48-31|90S330-48-33|91IBON45|94S909G-12-7|94S909G-20-19|94S920W-18-6|96S080-20-32|AB 47-4|AB 47-5|AB 47-6|AC METCALFE|AC Oxbow|ADAGIO|Annabell|Antarctica 01|Ariel*|Atem|Atribut|B511|B531|B559|B585|B645|B697|B795|Barke|BEARPAW|Beatrice|Beecher|Bellini|Bentle…	277	2.61084	3	snp_2_592334612|snp_2_592335927|snp_2_592336146
2	.11	02S169-51-45|WADH5089	2	0.980618	1	snp_2_592334612|snp_2_592335927|snp_2_592336146
3	1.1	04S213D-B-110|CDC Sisler|I91-696|Pearl|WI4887	5	0.851364	1	snp_2_592334612|snp_2_592335927|snp_2_592336146
4	111	04S213D-B-125|04S213D-B-27|04S353D-84|07T741|84SH:540|84SL:551|85SW:576|86S642-27-40|90S205-129-19|90S205-45-46|91HBSN24|91IBON100|91IBON24|91IBON5|91IBON99|95S008-108-27|95S009-81-33|95S021-71-23|95S028-19-36|95S029-102-30|95S984-80-32|Albert|Arapiles|ARUPOBC1|ARUPOBC6|B521|B751|B87/14-18|B87/14-21|B87/14-9|Bass|BOWMAN|BT497|BT558|BT922 or B1602|Buloke|Bussell|BVDV-019|BVDV-026|C01A-22|C01P-32|C…	206	1.30542	1.5	snp_2_592334612|snp_2_592335927|snp_2_592336146
5	122	05067-062|05073-075|83SM:522|96S117-206|ARUPO|Binalong|BoaFe|Chebec|DH29287|DH29316|EB1112|Galleon|Hml-02/ArabiAbiad/3/Api/CM67//Nacta/4/WI2269/Espe|ICB93-0781-43AP-0AP|Schooner|Skiff|Sloop SA|Tantangara|Tipper//WI2291/WI2269|Torrens|UWAbrightearlyseln4670|WABAR2248|WABAR2259|WADH17733|WI4572|WI4574|WI4584|WVA19	28	2.28604	2.5	snp_2_592334612|snp_2_592335927|snp_2_592336146
6	020	95S005-29-20	1	0.908113	1	snp_2_592334612|snp_2_592335927|snp_2_592336146
7	2..	AB 14-1|BM9936-80|Fuji Nijo|NOVUM	4	0.649605	1	snp_2_592334612|snp_2_592335927|snp_2_592336146
8	22.	AB 34-6|DIABAS|NAIRN|Tremois	4	1.55772	2	snp_2_592334612|snp_2_592335927|snp_2_592336146
9	000	Astoria|Mosane	2	0	0	snp_2_592334612|snp_2_592335927|snp_2_592336146
10	.22	BEKA|Coor's|Volla	3	1.96124	2	snp_2_592334612|snp_2_592335927|snp_2_592336146
11	1.2	Brindabella|Cowabbie	2	1.37793	1.5	snp_2_592334612|snp_2_592335927|snp_2_592336146
12	011	C2-05-10/437|FORMULA|WI4889|ZBC9337	4	0.980618	1	snp_2_592334612|snp_2_592335927|snp_2_592336146
13	2.2	CDC Copeland|CLE270|CLE272|MN607|TR06295	5	1.70273	2	snp_2_592334612|snp_2_592335927|snp_2_592336146
14	11.	CDC SPRINGSIDE|SHYRI|Stars-9577B	3	0.778859	1	snp_2_592334612|snp_2_592335927|snp_2_592336146
15	110	Chapais|Kalkreuther Fruhe|WABAR2547|WABAR2591	4	0.778859	1	snp_2_592334612|snp_2_592335927|snp_2_592336146
16	022	Charlottetown|Lewis|LOCEB-30|Prosa|Riviera|Sloop VIC|SMBA10-1441|Ursa|Wimmera	9	1.96124	2	snp_2_592334612|snp_2_592335927|snp_2_592336146
17	121	CI5791|CI9819|IGB1115|IGB1138|IGB1157|IGB1201|KNEIFLUV P 13|Luxor|Tadmor|Vlamingh|WABAR2609|WI4625	12	1.75948	2	snp_2_592334612|snp_2_592335927|snp_2_592336146
18	202	CLE191|FILIPPA|Maresi|NFC TIPPLE|WI4779	5	1.70273	2	snp_2_592334612|snp_2_592335927|snp_2_592336146
19	...	COOPER|SALOON*	2	0	0	snp_2_592334612|snp_2_592335927|snp_2_592336146
20	.12	Donaria	1	1.50718	1.5	snp_2_592334612|snp_2_592335927|snp_2_592336146
21	010	EB1110	1	0.454057	0.5	snp_2_592334612|snp_2_592335927|snp_2_592336146
22	1.0	EB1111	1	0.324803	0.5	snp_2_592334612|snp_2_592335927|snp_2_592336146
23	.2.	Expres	1	0.908113	1	snp_2_592334612|snp_2_592335927|snp_2_592336146
24	02.	GALAN	1	0.908113	1	snp_2_592334612|snp_2_592335927|snp_2_592336146
25	12.	IGB1139	1	1.23292	1.5	snp_2_592334612|snp_2_592335927|snp_2_592336146
26	200	KOMPAKT	1	0.649605	1	snp_2_592334612|snp_2_592335927|snp_2_592336146
27	220	Kym	1	1.55772	2	snp_2_592334612|snp_2_592335927|snp_2_592336146
28	002	Sissy	1	1.05312	1	snp_2_592334612|snp_2_592335927|snp_2_592336146
29	100	WI4570	1	0.324803	0.5	snp_2_592334612|snp_2_592335927|snp_2_592336146
30	222	BEST|020055-57|02043-20|02055-94|04053-034|04055-119|04056-088|04S213D-B-11|04S213D-B-20|04S213D-B-57|05066-186|05067-128|05068-003|83SL:517|90S330-48-31|90S330-48-33|91IBON45|94S909G-12-7|94S909G-20-19|94S920W-18-6|96S080-20-32|AB 47-4|AB 47-5|AB 47-6|AC METCALFE|AC Oxbow|ADAGIO|Annabell|Antarctica 01|Ariel*|Atem|Atribut|B511|B531|B559|B585|B645|B697|B795|Barke|BEARPAW|Beatrice|Beecher|Bellini|B…	277	2.61084	3	snp_2_592334612|snp_2_592335927|snp_2_592336146
31	000	WORST|Astoria|Mosane	2	0	0	snp_2_592334612|snp_2_592335927|snp_2_592336146

## Sheet: Hap_Chr3H_1
	Hap	Lines	Line_Count	WEffect	Effect	SNP_ID
1	1211	020055-57|02043-20|02055-94|04053-034|04055-119|04S213D-B-11|04S213D-B-125|04S213D-B-20|04S213D-B-27|04S213D-B-57|05067-062|05067-128|05068-003|05073-075|83SL:517|83SM:522|84SH:540|84SL:551|85SW:576|86S642-27-40|90S205-129-19|91HBSN24|91IBON100|91IBON5|94S909G-12-7|94S909G-20-19|94S920W-18-6|95S005-29-20|95S029-102-30|96S080-20-32|96S117-206|AB 14-1|AB 47-5|AB 47-6|AC METCALFE|AC Oxbow|ADAGIO|Ara…	352	0.232994	0.5	snp_3_117874739|snp_3_117876749|snp_3_119252382|snp_3_119253152
2	1...	02S169-51-45	1	-0.00529787	-0.5	snp_3_117874739|snp_3_117876749|snp_3_119252382|snp_3_119253152
3	1011	04056-088|Annabell|BM9936-80|Braemar|C2-05-10/437|Flagon|I01-106-2-2|Lindwall|MANLEY|Mosane|Nordal|OHARA|WABAR2259|WADH5089	14	0.186001	-0.5	snp_3_117874739|snp_3_117876749|snp_3_119252382|snp_3_119253152
4	....	04S213D-B-110	1	0	0	snp_3_117874739|snp_3_117876749|snp_3_119252382|snp_3_119253152
5	1.11	04S353D-84|95S021-71-23|95S028-19-36|95S984-80-32|AB 34-6|BEKA|BM9929-88|Brindabella|BT922 or B1602|CDC Meredith|CLE191|CLE270|CLE272|Expres|GALAN|LOCAL B.KAN|OTIS|SB03180|SMBA10-1441|WI4570|WI4597|WI4639|WI4887|WI4890	24	0.186001	-0.5	snp_3_117874739|snp_3_117876749|snp_3_119252382|snp_3_119253152
6	1111	05066-186|07T741|90S205-45-46|90S330-48-31|90S330-48-33|91IBON24|91IBON45|91IBON99|95S008-108-27|95S009-81-33|Albert|Antarctica 01|Ariel*|ARUPOBC1|B521|B559|B751|Beecher|Bentley|BoaFe|BOWMAN|Bridge|BT497|BT558|BVDV-019|BVDV-026|C04A-35|C2-05-10/263|C2-05-301-10|C2-05-337-2|C2-05-63/702|C2-05-63/710|C2-05-64/754|C2-05-89/827|C2-05-89/878|C2-05-89/953|CBSS95M00597T-B-3M-1Y-1M-0Y|CBSS98M00022T-0TOPY…	151	0.209498	0	snp_3_117874739|snp_3_117876749|snp_3_119252382|snp_3_119253152
7	..11	AB 47-4|CDC Copeland|SHYRI|Stars-9577B	4	0.191299	0	snp_3_117874739|snp_3_117876749|snp_3_119252382|snp_3_119253152
8	.111	ARUPOBC6|CDC Sisler	2	0.214795	0.5	snp_3_117874739|snp_3_117876749|snp_3_119252382|snp_3_119253152
9	..1.	Astoria	1	0.194301	0.5	snp_3_117874739|snp_3_117876749|snp_3_119252382|snp_3_119253152
10	2122	B511|B531|B585|B697|B795|C2-05-89/893|Claret/50c114//Yoshikei|Edda|Haruna Nijo|Hu Mai 4 Hao|IGB1243|KNEIFLUV P 13|SANALTA	13	0.395498	-0.5	snp_3_117874739|snp_3_117876749|snp_3_119252382|snp_3_119253152
11	...1	Beatrice	1	-0.00300276	-0.5	snp_3_117874739|snp_3_117876749|snp_3_119252382|snp_3_119253152
12	111.	CATRIN	1	0.2125	0.5	snp_3_117874739|snp_3_117876749|snp_3_119252382|snp_3_119253152
13	..12	CDC SPRINGSIDE	1	0.188296	-0.5	snp_3_117874739|snp_3_117876749|snp_3_119252382|snp_3_119253152
14	1..1	Chapais|NOVUM	2	-0.00830063	-1	snp_3_117874739|snp_3_117876749|snp_3_119252382|snp_3_119253152
15	0211	Clara	1	0.238292	1	snp_3_117874739|snp_3_117876749|snp_3_119252382|snp_3_119253152
16	11.1	CONRAD|Olsok	2	0.0151961	-0.5	snp_3_117874739|snp_3_117876749|snp_3_119252382|snp_3_119253152
17	.2..	COOPER	1	0.0469935	1	snp_3_117874739|snp_3_117876749|snp_3_119252382|snp_3_119253152
18	1210	CORGI	1	0.235997	1	snp_3_117874739|snp_3_117876749|snp_3_119252382|snp_3_119253152
19	001.	Donaria	1	0.194301	0.5	snp_3_117874739|snp_3_117876749|snp_3_119252382|snp_3_119253152
20	2.22	E Dong 85-1|Fuji Nijo	2	0.372002	-1	snp_3_117874739|snp_3_117876749|snp_3_119252382|snp_3_119253152
21	.211	Henley	1	0.238292	1	snp_3_117874739|snp_3_117876749|snp_3_119252382|snp_3_119253152
22	0101	I01-177-2	1	0.020494	0	snp_3_117874739|snp_3_117876749|snp_3_119252382|snp_3_119253152
23	2121	I90-137-1|Tadmor	2	0.398501	0	snp_3_117874739|snp_3_117876749|snp_3_119252382|snp_3_119253152
24	1101	ICB78-0058-7AP-2AP-1AP-4AP-0AP	1	0.0151961	-0.5	snp_3_117874739|snp_3_117876749|snp_3_119252382|snp_3_119253152
25	12..	IGB1139	1	0.0416957	0.5	snp_3_117874739|snp_3_117876749|snp_3_119252382|snp_3_119253152
26	0000	LOCEB-30|RUBIN (Rph12)	2	0	0	snp_3_117874739|snp_3_117876749|snp_3_119252382|snp_3_119253152
27	121.	Mie*	1	0.235997	1	snp_3_117874739|snp_3_117876749|snp_3_119252382|snp_3_119253152
28	12.1	NRB07124	1	0.0386929	0	snp_3_117874739|snp_3_117876749|snp_3_119252382|snp_3_119253152
29	2102	Satsuki Nijo	1	0.00689551	-1.5	snp_3_117874739|snp_3_117876749|snp_3_119252382|snp_3_119253152
30	1122	SpanishLandrace-355	1	0.400796	0	snp_3_117874739|snp_3_117876749|snp_3_119252382|snp_3_119253152
31	0220	BEST	0	0.435596	2	snp_3_117874739|snp_3_117876749|snp_3_119252382|snp_3_119253152
32	2002	WORST	0	-0.0166013	-2	snp_3_117874739|snp_3_117876749|snp_3_119252382|snp_3_119253152

## Sheet: Hap_Chr4H_1
	Hap	Lines	Line_Count	WEffect	Effect	SNP_ID
1	11111	020055-57|02043-20|04053-034|04055-119|04S213D-B-57|04S353D-84|05073-075|84SH:540|90S205-129-19|90S205-45-46|90S330-48-31|90S330-48-33|91IBON100|91IBON99|94S909G-12-7|94S909G-20-19|95S009-81-33|95S028-19-36|95S029-102-30|AC METCALFE|AC Oxbow|Antarctica 01|ARUPOBC6|B645|Barke|Bass|BEARPAW|Beecher|Bellini|Bentley|Binalong|BM9204-17|BM9311-35|BM9507-109|BM9607-34|BM9645-96|BM9647D-66|BM9752D-125|BM9…	247	-0.563013	-2.5	snp_4_645064549|snp_4_645064767|snp_4_645065364|snp_4_645065411|snp_4_645065921
2	22222	02055-94|04S213D-B-11|04S213D-B-125|04S213D-B-20|04S213D-B-27|05066-186|05067-062|05067-128|05068-003|07T741|83SL:517|83SM:522|84SL:551|85SW:576|86S642-27-40|94S920W-18-6|95S005-29-20|95S008-108-27|95S984-80-32|96S080-20-32|AB 47-5|AB 47-6|Albert|Arapiles|ARUPO|ARUPOBC1|Atribut|B511|B521|B531|B559|B585|B697|B795|B87/14-18|B87/14-21|BoaFe|BOWMAN|BT558|BT922 or B1602|Bussell|C01A-22|C01P-32|C01P-37…	228	-1.12603	-5	snp_4_645064549|snp_4_645064767|snp_4_645065364|snp_4_645065411|snp_4_645065921
3	2.222	02S169-51-45|AB 34-6|BEKA|ICB93-0781-43AP-0AP|SHN296|SVA15	6	-1.06085	-4	snp_4_645064549|snp_4_645064767|snp_4_645065364|snp_4_645065411|snp_4_645065921
4	00001	04056-088	1	-0.036068	-0.5	snp_4_645064549|snp_4_645064767|snp_4_645065364|snp_4_645065411|snp_4_645065921
5	....2	04S213D-B-110|COOPER|Fuji Nijo	3	-0.0721359	-1	snp_4_645064549|snp_4_645064767|snp_4_645065364|snp_4_645065411|snp_4_645065921
6	12221	91HBSN24|91IBON24|91IBON45|91IBON5|ADAGIO|Braemar|BVDV-026|C2-05-10/263|CBSS95M00084S-9M-2Y-3M-0Y|CBSS95M00597T-B-3M-1Y-1M-0Y|CI5791|CI9819|CLE194|Conchita|EMIRCOMPLEX|GrangeR|ICB 104039|IG 16957|Luxor|NB1054/ALELI|Nordus|SHYRI|TR645|VB0904|VB0916|VB0922|WI4665|WI4876|WI4885|WI4886|WI4890|WI4892|WI4893|ZBC9337|ZBC934	35	-0.893757	-4	snp_4_645064549|snp_4_645064767|snp_4_645065364|snp_4_645065411|snp_4_645065921
7	01000	95S021-71-23	1	-0.0325875	-0.5	snp_4_645064549|snp_4_645064767|snp_4_645065364|snp_4_645065411|snp_4_645065921
8	00000	96S117-206|C2-05-89/827|KOMPAKT|MANLEY|Mosane|RUBIN (Rph12)|UWA93TK16-C12|WI4550	8	0	0	snp_4_645064549|snp_4_645064767|snp_4_645065364|snp_4_645065411|snp_4_645065921
9	..222	AB 14-1	1	-0.668449	-3	snp_4_645064549|snp_4_645064767|snp_4_645065364|snp_4_645065411|snp_4_645065921
10	..22.	AB 47-4	1	-0.596313	-2	snp_4_645064549|snp_4_645064767|snp_4_645065364|snp_4_645065411|snp_4_645065921
11	20000	Annabell	1	-0.392402	-1	snp_4_645064549|snp_4_645064767|snp_4_645065364|snp_4_645065411|snp_4_645065921
12	22002	Ariel*	1	-0.529713	-3	snp_4_645064549|snp_4_645064767|snp_4_645065364|snp_4_645065411|snp_4_645065921
13	1.111	Astoria|CDC Copeland|NOVUM|Olsok	4	-0.530425	-2	snp_4_645064549|snp_4_645064767|snp_4_645065364|snp_4_645065411|snp_4_645065921
14	01011	Atem	1	-0.153795	-1.5	snp_4_645064549|snp_4_645064767|snp_4_645065364|snp_4_645065411|snp_4_645065921
15	....1	B751	1	-0.036068	-0.5	snp_4_645064549|snp_4_645064767|snp_4_645065364|snp_4_645065411|snp_4_645065921
16	20222	B87/14-9|Delibes|Stirling|Tipper//WI2291/WI2269	4	-1.06085	-4	snp_4_645064549|snp_4_645064767|snp_4_645065364|snp_4_645065411|snp_4_645065921
17	..221	Beatrice	1	-0.632381	-2.5	snp_4_645064549|snp_4_645064767|snp_4_645065364|snp_4_645065411|snp_4_645065921
18	1100.	BM9936-80	1	-0.228788	-1	snp_4_645064549|snp_4_645064767|snp_4_645065364|snp_4_645065411|snp_4_645065921
19	01111	BOLRON|CLE191|TRIUMPH	3	-0.366812	-2	snp_4_645064549|snp_4_645064767|snp_4_645065364|snp_4_645065411|snp_4_645065921
20	2...2	Brindabella	1	-0.464538	-2	snp_4_645064549|snp_4_645064767|snp_4_645065364|snp_4_645065411|snp_4_645065921
21	10111	C04A-35|ICB78-0058-7AP-2AP-1AP-4AP-0AP|Jessica|Penelope	4	-0.530425	-2	snp_4_645064549|snp_4_645064767|snp_4_645065364|snp_4_645065411|snp_4_645065921
22	22220	C2-05-89/953|Heriot|Moondyne|Ursa	4	-1.05389	-4	snp_4_645064549|snp_4_645064767|snp_4_645065364|snp_4_645065411|snp_4_645065921
23	.1111	CDC Sisler|CDC SPRINGSIDE	2	-0.366812	-2	snp_4_645064549|snp_4_645064767|snp_4_645065364|snp_4_645065411|snp_4_645065921
24	11110	Cellar|NFC TIPPLE	2	-0.526945	-2	snp_4_645064549|snp_4_645064767|snp_4_645065364|snp_4_645065411|snp_4_645065921
25	12222	Chapais	1	-0.929825	-4.5	snp_4_645064549|snp_4_645064767|snp_4_645065364|snp_4_645065411|snp_4_645065921
26	11.11	CLE270	1	-0.349995	-2	snp_4_645064549|snp_4_645064767|snp_4_645065364|snp_4_645065411|snp_4_645065921
27	00.2.	CLE272	1	-0.170278	-1	snp_4_645064549|snp_4_645064767|snp_4_645065364|snp_4_645065411|snp_4_645065921
28	.2222	Coor's|Steffi	2	-0.733624	-4	snp_4_645064549|snp_4_645064767|snp_4_645065364|snp_4_645065411|snp_4_645065921
29	21222	Donaria	1	-1.09344	-4.5	snp_4_645064549|snp_4_645064767|snp_4_645065364|snp_4_645065411|snp_4_645065921
30	.2.22	E Dong 85-1	1	-0.307589	-3	snp_4_645064549|snp_4_645064767|snp_4_645065364|snp_4_645065411|snp_4_645065921
31	12001	EB1111	1	-0.297444	-2	snp_4_645064549|snp_4_645064767|snp_4_645065364|snp_4_645065411|snp_4_645065921
32	.0200	Kustaa	1	-0.426035	-1	snp_4_645064549|snp_4_645064767|snp_4_645065364|snp_4_645065411|snp_4_645065921
33	22..2	LOCAL B.KAN	1	-0.529713	-3	snp_4_645064549|snp_4_645064767|snp_4_645065364|snp_4_645065411|snp_4_645065921
34	00222	LOCEB-30|SEEBE|TR117a	3	-0.668449	-3	snp_4_645064549|snp_4_645064767|snp_4_645065364|snp_4_645065411|snp_4_645065921
35	11011	LR84%765	1	-0.349995	-2	snp_4_645064549|snp_4_645064767|snp_4_645065364|snp_4_645065411|snp_4_645065921
36	11001	M2080|P7219.92	2	-0.264856	-1.5	snp_4_645064549|snp_4_645064767|snp_4_645065364|snp_4_645065411|snp_4_645065921
37	11101	MN607|Newdale	2	-0.477874	-2	snp_4_645064549|snp_4_645064767|snp_4_645065364|snp_4_645065411|snp_4_645065921
38	22022	Prior	1	-0.699991	-4	snp_4_645064549|snp_4_645064767|snp_4_645065364|snp_4_645065411|snp_4_645065921
39	1.221	Riviera	1	-0.828582	-3	snp_4_645064549|snp_4_645064767|snp_4_645065364|snp_4_645065411|snp_4_645065921
40	0000.	SALOON*	1	0	0	snp_4_645064549|snp_4_645064767|snp_4_645065364|snp_4_645065411|snp_4_645065921
41	22202	Shepherd	1	-0.955747	-4	snp_4_645064549|snp_4_645064767|snp_4_645065364|snp_4_645065411|snp_4_645065921
42	10001	Sissy	1	-0.232269	-1	snp_4_645064549|snp_4_645064767|snp_4_645065364|snp_4_645065411|snp_4_645065921
43	12111	Sloop VIC	1	-0.5956	-3	snp_4_645064549|snp_4_645064767|snp_4_645065364|snp_4_645065411|snp_4_645065921
44	.....	Stars-9577B	1	0	0	snp_4_645064549|snp_4_645064767|snp_4_645065364|snp_4_645065411|snp_4_645065921
45	02221	WI4778	1	-0.697556	-3.5	snp_4_645064549|snp_4_645064767|snp_4_645065364|snp_4_645065411|snp_4_645065921
46	02222	WVA19	1	-0.733624	-4	snp_4_645064549|snp_4_645064767|snp_4_645065364|snp_4_645065411|snp_4_645065921
47	00000	BEST|96S117-206|C2-05-89/827|KOMPAKT|MANLEY|Mosane|RUBIN (Rph12)|UWA93TK16-C12|WI4550	8	0	0	snp_4_645064549|snp_4_645064767|snp_4_645065364|snp_4_645065411|snp_4_645065921
48	22222	WORST|02055-94|04S213D-B-11|04S213D-B-125|04S213D-B-20|04S213D-B-27|05066-186|05067-062|05067-128|05068-003|07T741|83SL:517|83SM:522|84SL:551|85SW:576|86S642-27-40|94S920W-18-6|95S005-29-20|95S008-108-27|95S984-80-32|96S080-20-32|AB 47-5|AB 47-6|Albert|Arapiles|ARUPO|ARUPOBC1|Atribut|B511|B521|B531|B559|B585|B697|B795|B87/14-18|B87/14-21|BoaFe|BOWMAN|BT558|BT922 or B1602|Bussell|C01A-22|C01P-32|C…	228	-1.12603	-5	snp_4_645064549|snp_4_645064767|snp_4_645065364|snp_4_645065411|snp_4_645065921

## Sheet: Hap_Chr5H_1
	Hap	Lines	Line_Count	WEffect	Effect	SNP_ID
1	11111111	020055-57|04053-034|04056-088|04S213D-B-27|05066-186|05067-062|83SL:517|83SM:522|84SH:540|84SL:551|85SW:576|86S642-27-40|90S330-48-31|90S330-48-33|91IBON5|94S909G-12-7|94S909G-20-19|95S021-71-23|95S029-102-30|95S984-80-32|96S080-20-32|96S117-206|AC Oxbow|Albert|Annabell|Arapiles|B521|B559|B645|B751|B795|Barke|Beecher|BM9904DT-17-8|BM9929-88|Braemar|BT497|BT558|Buloke|Bussell|BVDV-026|C98Prel-56|C…	227	-1.69866	-2	snp_5_559673560|snp_5_559687961|snp_5_560569994|snp_5_560570097|snp_5_560570331|snp_5_560571241|snp_5_560571491|snp_5_560587293
2	12111211	02043-20|07T741|90S205-129-19|91HBSN24|91IBON100|91IBON45|91IBON99|95S005-29-20|95S008-108-27|AB 47-5|AB 47-6|ARUPOBC1|B87/14-9|BOLRON|BVDV-019|Camelot|CBSS95M00084S-9M-2Y-3M-0Y|CBSS95M00597T-B-3M-1Y-1M-0Y|CM67|Commander|Dana*|Dash|Delibes|FILIPPA|Grout|Hassan|Heart|Hml-02/ArabiAbiad/3/Api/CM67//Nacta/4/WI2269/Espe|Jubilant|Kaputar|Keel|Mundah|NB1054/ALELI|P7219.92|Prosa|Quasar|RETROARUPOBV-9225|…	67	-2.27183	-3	snp_5_559673560|snp_5_559687961|snp_5_560569994|snp_5_560570097|snp_5_560570331|snp_5_560571241|snp_5_560571491|snp_5_560587293
3	12012222	02055-94|Bass	2	-2.65567	-4	snp_5_559673560|snp_5_559687961|snp_5_560569994|snp_5_560570097|snp_5_560570331|snp_5_560571241|snp_5_560571491|snp_5_560587293
4	....111.	02S169-51-45	1	-0.864896	-1.5	snp_5_559673560|snp_5_559687961|snp_5_560569994|snp_5_560570097|snp_5_560570331|snp_5_560571241|snp_5_560571491|snp_5_560587293
5	12212222	04055-119|04S213D-B-57|04S353D-84|05073-075|90S205-45-46|91IBON24|95S028-19-36|AC METCALFE|Atribut|B511|B531|B585|B697|BEARPAW|Bentley|BM9204-17|BM9507-109|BM9607-34|BM9645-96|BM9647D-66|BM9752D-125|BM9857-263-1|BM9924D-152|BOWMAN|Bridge|C01A-22|C01P-32|C01P-53|C04A-29|C2-05-10/263|C2-05-10/437|C2-05-301-10|C2-05-63/702|C2-05-63/710|C2-05-64/754|C2-05-89/827|C2-05-89/878|C2-05-89/893|C98Prel-60|C…	134	-3.42071	-5	snp_5_559673560|snp_5_559687961|snp_5_560569994|snp_5_560570097|snp_5_560570331|snp_5_560571241|snp_5_560571491|snp_5_560587293
6	10111011	04S213D-B-11	1	-1.12549	-1	snp_5_559673560|snp_5_559687961|snp_5_560569994|snp_5_560570097|snp_5_560570331|snp_5_560571241|snp_5_560571491|snp_5_560587293
7	........	04S213D-B-110	1	0	0	snp_5_559673560|snp_5_559687961|snp_5_560569994|snp_5_560570097|snp_5_560570331|snp_5_560571241|snp_5_560571491|snp_5_560587293
8	1111111.	04S213D-B-125|BoaFe|EB1112|Granifen|LVC17|WI4890	6	-1.45928	-1.5	snp_5_559673560|snp_5_559687961|snp_5_560569994|snp_5_560570097|snp_5_560570331|snp_5_560571241|snp_5_560571491|snp_5_560587293
9	11111101	04S213D-B-20	1	-1.40951	-1.5	snp_5_559673560|snp_5_559687961|snp_5_560569994|snp_5_560570097|snp_5_560570331|snp_5_560571241|snp_5_560571491|snp_5_560587293
10	122122.2	05067-128|Draught	2	-2.8424	-4	snp_5_559673560|snp_5_559687961|snp_5_560569994|snp_5_560570097|snp_5_560570331|snp_5_560571241|snp_5_560571491|snp_5_560587293
11	.2111211	05068-003|CATRIN|CDC GOODALE|Henley|Optic|Tore*|VB0330|WI4870	8	-2.29294	-3.5	snp_5_559673560|snp_5_559687961|snp_5_560569994|snp_5_560570097|snp_5_560570331|snp_5_560571241|snp_5_560571491|snp_5_560587293
12	10011111	94S920W-18-6	1	-1.08089	-1	snp_5_559673560|snp_5_559687961|snp_5_560569994|snp_5_560570097|snp_5_560570331|snp_5_560571241|snp_5_560571491|snp_5_560587293
13	12210200	95S009-81-33	1	-1.88799	-2	snp_5_559673560|snp_5_559687961|snp_5_560569994|snp_5_560570097|snp_5_560570331|snp_5_560571241|snp_5_560571491|snp_5_560587293
14	...11211	AB 14-1	1	-1.43993	-2	snp_5_559673560|snp_5_559687961|snp_5_560569994|snp_5_560570097|snp_5_560570331|snp_5_560571241|snp_5_560571491|snp_5_560587293
15	....121.	AB 34-6	1	-1.20282	-2	snp_5_559673560|snp_5_559687961|snp_5_560569994|snp_5_560570097|snp_5_560570331|snp_5_560571241|snp_5_560571491|snp_5_560587293
16	.211121.	AB 47-4	1	-2.05356	-3	snp_5_559673560|snp_5_559687961|snp_5_560569994|snp_5_560570097|snp_5_560570331|snp_5_560571241|snp_5_560571491|snp_5_560587293
17	12012220	ADAGIO	1	-2.1769	-3	snp_5_559673560|snp_5_559687961|snp_5_560569994|snp_5_560570097|snp_5_560570331|snp_5_560571241|snp_5_560571491|snp_5_560587293
18	.1111121	Antarctica 01	1	-2.00893	-3	snp_5_559673560|snp_5_559687961|snp_5_560569994|snp_5_560570097|snp_5_560570331|snp_5_560571241|snp_5_560571491|snp_5_560587293
19	12.11211	Ariel*|Clara|Nordal|OHARA	4	-1.88931	-2.5	snp_5_559673560|snp_5_559687961|snp_5_560569994|snp_5_560570097|snp_5_560570331|snp_5_560571241|snp_5_560571491|snp_5_560587293
20	1.111211	ARUPO	1	-1.80133	-2	snp_5_559673560|snp_5_559687961|snp_5_560569994|snp_5_560570097|snp_5_560570331|snp_5_560571241|snp_5_560571491|snp_5_560587293
21	1..1111.	ARUPOBC6|Fuji Nijo|Wimmera	3	-0.841508	-0.5	snp_5_559673560|snp_5_559687961|snp_5_560569994|snp_5_560570097|snp_5_560570331|snp_5_560571241|snp_5_560571491|snp_5_560587293
22	11.1.111	Astoria	1	-1.07832	-1	snp_5_559673560|snp_5_559687961|snp_5_560569994|snp_5_560570097|snp_5_560570331|snp_5_560571241|snp_5_560571491|snp_5_560587293
23	.1..111.	Atem|BT922 or B1602	2	-1.10014	-2	snp_5_559673560|snp_5_559687961|snp_5_560569994|snp_5_560570097|snp_5_560570331|snp_5_560571241|snp_5_560571491|snp_5_560587293
24	20121111	B87/14-18|B87/14-21|HB395|Shinonome	4	-1.44002	-0.5	snp_5_559673560|snp_5_559687961|snp_5_560569994|snp_5_560570097|snp_5_560570331|snp_5_560571241|snp_5_560571491|snp_5_560587293
25	..111..1	Beatrice	1	-0.857448	-1	snp_5_559673560|snp_5_559687961|snp_5_560569994|snp_5_560570097|snp_5_560570331|snp_5_560571241|snp_5_560571491|snp_5_560587293
26	12.11...	BEKA	1	-0.684928	-0.5	snp_5_559673560|snp_5_559687961|snp_5_560569994|snp_5_560570097|snp_5_560570331|snp_5_560571241|snp_5_560571491|snp_5_560587293
27	.1111111	Bellini|C01P-37|SHYRI|Tradition|WI4597	5	-1.71977	-2.5	snp_5_559673560|snp_5_559687961|snp_5_560569994|snp_5_560570097|snp_5_560570331|snp_5_560571241|snp_5_560571491|snp_5_560587293
28	12210222	Binalong|C2-05-89/953|Tolar	3	-2.94507	-4	snp_5_559673560|snp_5_559687961|snp_5_560569994|snp_5_560570097|snp_5_560570331|snp_5_560571241|snp_5_560571491|snp_5_560587293
29	10010000	BM9311-35|C01P-66|Mosane|Sissy|TR*GR916-10	5	0.0233888	1	snp_5_559673560|snp_5_559687961|snp_5_560569994|snp_5_560570097|snp_5_560570331|snp_5_560571241|snp_5_560571491|snp_5_560587293
30	11.1112.	BM9936-80	1	-1.36591	-1.5	snp_5_559673560|snp_5_559687961|snp_5_560569994|snp_5_560570097|snp_5_560570331|snp_5_560571241|snp_5_560571491|snp_5_560587293
31	11..111.	Brindabella|IGB1139	2	-1.07903	-1.5	snp_5_559673560|snp_5_559687961|snp_5_560569994|snp_5_560570097|snp_5_560570331|snp_5_560571241|snp_5_560571491|snp_5_560587293
32	.111110.	C04A-35	1	-1.19124	-1.5	snp_5_559673560|snp_5_559687961|snp_5_560569994|snp_5_560570097|snp_5_560570331|snp_5_560571241|snp_5_560571491|snp_5_560587293
33	12212202	C2-05-337-2|IGB1103|Lewis|SD432-SM95509	4	-2.8424	-4	snp_5_559673560|snp_5_559687961|snp_5_560569994|snp_5_560570097|snp_5_560570331|snp_5_560571241|snp_5_560571491|snp_5_560587293
34	10210200	C98Prel-29	1	-1.4175	-1	snp_5_559673560|snp_5_559687961|snp_5_560569994|snp_5_560570097|snp_5_560570331|snp_5_560571241|snp_5_560571491|snp_5_560587293
35	.2...222	CDC Copeland	1	-2.20342	-4	snp_5_559673560|snp_5_559687961|snp_5_560569994|snp_5_560570097|snp_5_560570331|snp_5_560571241|snp_5_560571491|snp_5_560587293
36	11.11111	CDC Meredith|Chapais|Schooner|STABIL	4	-1.31614	-1.5	snp_5_559673560|snp_5_559687961|snp_5_560569994|snp_5_560570097|snp_5_560570331|snp_5_560571241|snp_5_560571491|snp_5_560587293
37	.1..11.1	CDC Sisler	1	-1.05037	-2	snp_5_559673560|snp_5_559687961|snp_5_560569994|snp_5_560570097|snp_5_560570331|snp_5_560571241|snp_5_560571491|snp_5_560587293
38	...1.11.	CDC SPRINGSIDE	1	-0.624802	-0.5	snp_5_559673560|snp_5_559687961|snp_5_560569994|snp_5_560570097|snp_5_560570331|snp_5_560571241|snp_5_560571491|snp_5_560587293
39	12211211	Cellar	1	-2.65435	-3.5	snp_5_559673560|snp_5_559687961|snp_5_560569994|snp_5_560570097|snp_5_560570331|snp_5_560571241|snp_5_560571491|snp_5_560587293
40	12110220	CLE191	1	-2.08378	-2.5	snp_5_559673560|snp_5_559687961|snp_5_560569994|snp_5_560570097|snp_5_560570331|snp_5_560571241|snp_5_560571491|snp_5_560587293
41	12111210	CLE194	1	-2.03245	-2.5	snp_5_559673560|snp_5_559687961|snp_5_560569994|snp_5_560570097|snp_5_560570331|snp_5_560571241|snp_5_560571491|snp_5_560587293
42	.211221.	CLE270	1	-2.29138	-3.5	snp_5_559673560|snp_5_559687961|snp_5_560569994|snp_5_560570097|snp_5_560570331|snp_5_560571241|snp_5_560571491|snp_5_560587293
43	.1..1.11	CLE272	1	-1.00161	-2	snp_5_559673560|snp_5_559687961|snp_5_560569994|snp_5_560570097|snp_5_560570331|snp_5_560571241|snp_5_560571491|snp_5_560587293
44	1..12002	Conlon	1	-0.931017	-1	snp_5_559673560|snp_5_559687961|snp_5_560569994|snp_5_560570097|snp_5_560570331|snp_5_560571241|snp_5_560571491|snp_5_560587293
45	.....01.	CONRAD	1	-0.289154	-0.5	snp_5_559673560|snp_5_559687961|snp_5_560569994|snp_5_560570097|snp_5_560570331|snp_5_560571241|snp_5_560571491|snp_5_560587293
46	.....2..	COOPER	1	-0.675845	-1	snp_5_559673560|snp_5_559687961|snp_5_560569994|snp_5_560570097|snp_5_560570331|snp_5_560571241|snp_5_560571491|snp_5_560587293
47	1...12..	Coor's	1	-0.892551	-1	snp_5_559673560|snp_5_559687961|snp_5_560569994|snp_5_560570097|snp_5_560570331|snp_5_560571241|snp_5_560571491|snp_5_560587293
48	21..1111	DAYTON|FR/DAYTON	2	-1.2973	-1.5	snp_5_559673560|snp_5_559687961|snp_5_560569994|snp_5_560570097|snp_5_560570331|snp_5_560571241|snp_5_560571491|snp_5_560587293
49	11111110	DH29400|Oxford|SB99252	3	-1.45928	-1.5	snp_5_559673560|snp_5_559687961|snp_5_560569994|snp_5_560570097|snp_5_560570331|snp_5_560571241|snp_5_560571491|snp_5_560587293
50	12.12222	DIABAS|Merit|SVB3	3	-2.65567	-4	snp_5_559673560|snp_5_559687961|snp_5_560569994|snp_5_560570097|snp_5_560570331|snp_5_560571241|snp_5_560571491|snp_5_560587293
51	.201211.	Donaria	1	-1.57094	-2.5	snp_5_559673560|snp_5_559687961|snp_5_560569994|snp_5_560570097|snp_5_560570331|snp_5_560571241|snp_5_560571491|snp_5_560587293
52	.22122..	E Dong 85-1|GALAN	2	-2.38475	-3.5	snp_5_559673560|snp_5_559687961|snp_5_560569994|snp_5_560570097|snp_5_560570331|snp_5_560571241|snp_5_560571491|snp_5_560587293
53	10010011	EB1110	1	-0.505148	0	snp_5_559673560|snp_5_559687961|snp_5_560569994|snp_5_560570097|snp_5_560570331|snp_5_560571241|snp_5_560571491|snp_5_560587293
54	1.111111	EB1111|Torrens	2	-1.46341	-1.5	snp_5_559673560|snp_5_559687961|snp_5_560569994|snp_5_560570097|snp_5_560570331|snp_5_560571241|snp_5_560571491|snp_5_560587293
55	12.122..	Expres	1	-1.59859	-2	snp_5_559673560|snp_5_559687961|snp_5_560569994|snp_5_560570097|snp_5_560570331|snp_5_560571241|snp_5_560571491|snp_5_560587293
56	20.21111	Flagon	1	-1.0575	0	snp_5_559673560|snp_5_559687961|snp_5_560569994|snp_5_560570097|snp_5_560570331|snp_5_560571241|snp_5_560571491|snp_5_560587293
57	11.1111.	FORMULA|SB03180	2	-1.07676	-1	snp_5_559673560|snp_5_559687961|snp_5_560569994|snp_5_560570097|snp_5_560570331|snp_5_560571241|snp_5_560571491|snp_5_560587293
58	20..1111	Har.Nan-35-24|Tipper//WI2291/WI2269	2	-1.06205	-1	snp_5_559673560|snp_5_559687961|snp_5_560569994|snp_5_560570097|snp_5_560570331|snp_5_560571241|snp_5_560571491|snp_5_560587293
59	.111111.	HART	1	-1.48039	-2	snp_5_559673560|snp_5_559687961|snp_5_560569994|snp_5_560570097|snp_5_560570331|snp_5_560571241|snp_5_560571491|snp_5_560587293
60	111111.1	Havanna|Ruti|Tmp*Gmt121-1	3	-1.40951	-1.5	snp_5_559673560|snp_5_559687961|snp_5_560569994|snp_5_560570097|snp_5_560570331|snp_5_560571241|snp_5_560571491|snp_5_560587293
61	1221222.	Hu Mai 4 Hao|KASTICKY	2	-2.94194	-4	snp_5_559673560|snp_5_559687961|snp_5_560569994|snp_5_560570097|snp_5_560570331|snp_5_560571241|snp_5_560571491|snp_5_560587293
62	10210222	I01-106-2-2	1	-2.47457	-3	snp_5_559673560|snp_5_559687961|snp_5_560569994|snp_5_560570097|snp_5_560570331|snp_5_560571241|snp_5_560571491|snp_5_560587293
63	22..0011	I96-339	1	-0.956806	-1	snp_5_559673560|snp_5_559687961|snp_5_560569994|snp_5_560570097|snp_5_560570331|snp_5_560571241|snp_5_560571491|snp_5_560587293
64	20021101	ICB78-0058-7AP-2AP-1AP-4AP-0AP	1	-0.768348	0.5	snp_5_559673560|snp_5_559687961|snp_5_560569994|snp_5_560570097|snp_5_560570331|snp_5_560571241|snp_5_560571491|snp_5_560587293
65	1..11111	ICB93-0781-43AP-0AP	1	-1.08089	-1	snp_5_559673560|snp_5_559687961|snp_5_560569994|snp_5_560570097|snp_5_560570331|snp_5_560571241|snp_5_560571491|snp_5_560587293
66	1.11111.	KLAXON	1	-1.22403	-1	snp_5_559673560|snp_5_559687961|snp_5_560569994|snp_5_560570097|snp_5_560570331|snp_5_560571241|snp_5_560571491|snp_5_560587293
67	.2212222	KNEIFLUV P 13|Nasu Nijo|Newdale	3	-3.44182	-5.5	snp_5_559673560|snp_5_559687961|snp_5_560569994|snp_5_560570097|snp_5_560570331|snp_5_560571241|snp_5_560571491|snp_5_560587293
68	12210000	KOMPAKT	1	-1.21215	-1	snp_5_559673560|snp_5_559687961|snp_5_560569994|snp_5_560570097|snp_5_560570331|snp_5_560571241|snp_5_560571491|snp_5_560587293
69	.2.11211	Krona|Regina	2	-1.91042	-3	snp_5_559673560|snp_5_559687961|snp_5_560569994|snp_5_560570097|snp_5_560570331|snp_5_560571241|snp_5_560571491|snp_5_560587293
70	10111111	Larker|LVC13	2	-1.46341	-1.5	snp_5_559673560|snp_5_559687961|snp_5_560569994|snp_5_560570097|snp_5_560570331|snp_5_560571241|snp_5_560571491|snp_5_560587293
71	.1.11111	LOCAL B.KAN	1	-1.33725	-2	snp_5_559673560|snp_5_559687961|snp_5_560569994|snp_5_560570097|snp_5_560570331|snp_5_560571241|snp_5_560571491|snp_5_560587293
72	00010002	LOCEB-30	1	-0.476491	-0.5	snp_5_559673560|snp_5_559687961|snp_5_560569994|snp_5_560570097|snp_5_560570331|snp_5_560571241|snp_5_560571491|snp_5_560587293
73	12212022	Lumar	1	-2.74486	-4	snp_5_559673560|snp_5_559687961|snp_5_560569994|snp_5_560570097|snp_5_560570331|snp_5_560571241|snp_5_560571491|snp_5_560587293
74	22..1111	Luxor	1	-1.53255	-2	snp_5_559673560|snp_5_559687961|snp_5_560569994|snp_5_560570097|snp_5_560570331|snp_5_560571241|snp_5_560571491|snp_5_560587293
75	02212222	M2080	1	-3.44182	-5.5	snp_5_559673560|snp_5_559687961|snp_5_560569994|snp_5_560570097|snp_5_560570331|snp_5_560571241|snp_5_560571491|snp_5_560587293
76	10212222	Maresi	1	-2.95021	-4	snp_5_559673560|snp_5_559687961|snp_5_560569994|snp_5_560570097|snp_5_560570331|snp_5_560571241|snp_5_560571491|snp_5_560587293
77	11111211	MN607	1	-2.03658	-2.5	snp_5_559673560|snp_5_559687961|snp_5_560569994|snp_5_560570097|snp_5_560570331|snp_5_560571241|snp_5_560571491|snp_5_560587293
78	22.21111	MODOC	1	-1.528	-1	snp_5_559673560|snp_5_559687961|snp_5_560569994|snp_5_560570097|snp_5_560570331|snp_5_560571241|snp_5_560571491|snp_5_560587293
79	21.1111.	NAIRN	1	-1.05564	-0.5	snp_5_559673560|snp_5_559687961|snp_5_560569994|snp_5_560570097|snp_5_560570331|snp_5_560571241|snp_5_560571491|snp_5_560587293
80	12212220	NCL5-98-9-1|Roxanna|XVE7	3	-2.94194	-4	snp_5_559673560|snp_5_559687961|snp_5_560569994|snp_5_560570097|snp_5_560570331|snp_5_560571241|snp_5_560571491|snp_5_560587293
81	11110111	ND23275	1	-1.46084	-1.5	snp_5_559673560|snp_5_559687961|snp_5_560569994|snp_5_560570097|snp_5_560570331|snp_5_560571241|snp_5_560571491|snp_5_560587293
82	121112.1	NOVUM	1	-1.98268	-2.5	snp_5_559673560|snp_5_559687961|snp_5_560569994|snp_5_560570097|snp_5_560570331|snp_5_560571241|snp_5_560571491|snp_5_560587293
83	..111111	NRB091124|PERUN|WADH5089	3	-1.48453	-2	snp_5_559673560|snp_5_559687961|snp_5_560569994|snp_5_560570097|snp_5_560570331|snp_5_560571241|snp_5_560571491|snp_5_560587293
84	.1111011	OTIS	1	-1.38185	-2	snp_5_559673560|snp_5_559687961|snp_5_560569994|snp_5_560570097|snp_5_560570331|snp_5_560571241|snp_5_560571491|snp_5_560587293
85	1..11101	SALOON*	1	-0.791737	-0.5	snp_5_559673560|snp_5_559687961|snp_5_560569994|snp_5_560570097|snp_5_560570331|snp_5_560571241|snp_5_560571491|snp_5_560587293
86	12011211	SM02494|TR257	2	-1.88931	-2.5	snp_5_559673560|snp_5_559687961|snp_5_560569994|snp_5_560570097|snp_5_560570331|snp_5_560571241|snp_5_560571491|snp_5_560587293
87	12111201	SM060103	1	-1.98268	-2.5	snp_5_559673560|snp_5_559687961|snp_5_560569994|snp_5_560570097|snp_5_560570331|snp_5_560571241|snp_5_560571491|snp_5_560587293
88	12110211	SMBA10-1441	1	-2.03401	-2.5	snp_5_559673560|snp_5_559687961|snp_5_560569994|snp_5_560570097|snp_5_560570331|snp_5_560571241|snp_5_560571491|snp_5_560587293
89	22111111	SpanishLandrace-355	1	-1.91279	-2	snp_5_559673560|snp_5_559687961|snp_5_560569994|snp_5_560570097|snp_5_560570331|snp_5_560571241|snp_5_560571491|snp_5_560587293
90	...111..	Stars-9577B	1	-0.573467	-0.5	snp_5_559673560|snp_5_559687961|snp_5_560569994|snp_5_560570097|snp_5_560570331|snp_5_560571241|snp_5_560571491|snp_5_560587293
91	12212200	Sublette	1	-2.36363	-3	snp_5_559673560|snp_5_559687961|snp_5_560569994|snp_5_560570097|snp_5_560570331|snp_5_560571241|snp_5_560571491|snp_5_560587293
92	00111111	SVC5	1	-1.48453	-2	snp_5_559673560|snp_5_559687961|snp_5_560569994|snp_5_560570097|snp_5_560570331|snp_5_560571241|snp_5_560571491|snp_5_560587293
93	12212221	Tadmor	1	-3.18133	-4.5	snp_5_559673560|snp_5_559687961|snp_5_560569994|snp_5_560570097|snp_5_560570331|snp_5_560571241|snp_5_560571491|snp_5_560587293
94	..111211	Toddy	1	-1.82245	-2.5	snp_5_559673560|snp_5_559687961|snp_5_560569994|snp_5_560570097|snp_5_560570331|snp_5_560571241|snp_5_560571491|snp_5_560587293
95	20101111	TR09121	1	-1.44457	-1.5	snp_5_559673560|snp_5_559687961|snp_5_560569994|snp_5_560570097|snp_5_560570331|snp_5_560571241|snp_5_560571491|snp_5_560587293
96	11111011	TR117a	1	-1.36074	-1.5	snp_5_559673560|snp_5_559687961|snp_5_560569994|snp_5_560570097|snp_5_560570331|snp_5_560571241|snp_5_560571491|snp_5_560587293
97	..111011	Tremois	1	-1.1466	-1.5	snp_5_559673560|snp_5_559687961|snp_5_560569994|snp_5_560570097|snp_5_560570331|snp_5_560571241|snp_5_560571491|snp_5_560587293
98	.2212022	Ursa	1	-2.76598	-4.5	snp_5_559673560|snp_5_559687961|snp_5_560569994|snp_5_560570097|snp_5_560570331|snp_5_560571241|snp_5_560571491|snp_5_560587293
99	10..1011	UVC35	1	-0.745243	-1	snp_5_559673560|snp_5_559687961|snp_5_560569994|snp_5_560570097|snp_5_560570331|snp_5_560571241|snp_5_560571491|snp_5_560587293
100	.2.1121.	WI4570	1	-1.67104	-2.5	snp_5_559673560|snp_5_559687961|snp_5_560569994|snp_5_560570097|snp_5_560570331|snp_5_560571241|snp_5_560571491|snp_5_560587293
101	10111211	WI4666	1	-1.80133	-2	snp_5_559673560|snp_5_559687961|snp_5_560569994|snp_5_560570097|snp_5_560570331|snp_5_560571241|snp_5_560571491|snp_5_560587293
102	.2111001	ZBC934	1	-1.32795	-2	snp_5_559673560|snp_5_559687961|snp_5_560569994|snp_5_560570097|snp_5_560570331|snp_5_560571241|snp_5_560571491|snp_5_560587293
103	20020000	BEST	0	0.0467775	2	snp_5_559673560|snp_5_559687961|snp_5_560569994|snp_5_560570097|snp_5_560570331|snp_5_560571241|snp_5_560571491|snp_5_560587293
104	02202222	WORST	0	-3.4441	-6	snp_5_559673560|snp_5_559687961|snp_5_560569994|snp_5_560570097|snp_5_560570331|snp_5_560571241|snp_5_560571491|snp_5_560587293

## Sheet: Hap_Chr5H_2
	Hap	Lines	Line_Count	WEffect	Effect	SNP_ID
1	2111111111111	020055-57|02043-20|02055-94|04S213D-B-125|04S213D-B-20|04S213D-B-27|04S213D-B-57|05066-186|05067-062|05073-075|83SL:517|83SM:522|84SH:540|84SL:551|86S642-27-40|90S205-129-19|90S205-45-46|90S330-48-31|90S330-48-33|91IBON99|94S909G-12-7|94S909G-20-19|94S920W-18-6|95S005-29-20|95S008-108-27|95S009-81-33|95S021-71-23|95S029-102-30|96S080-20-32|96S117-206|AB 47-5|AB 47-6|ADAGIO|Albert|Antarctica 01|Ar…	327	-6.03136	-5	snp_5_598229924|snp_5_598231895|snp_5_598560301|snp_5_599019952|snp_5_599069784|snp_5_599112501|snp_5_599122947|snp_5_599122952|snp_5_599329482|snp_5_599331920|snp_5_599332514|snp_5_599332925|snp_5_599333006
2	21....1111111	02S169-51-45|BM9936-80	2	-3.92515	-3	snp_5_598229924|snp_5_598231895|snp_5_598560301|snp_5_599019952|snp_5_599069784|snp_5_599112501|snp_5_599122947|snp_5_599122952|snp_5_599329482|snp_5_599331920|snp_5_599332514|snp_5_599332925|snp_5_599333006
3	2211111111211	04053-034|04055-119|91HBSN24|91IBON100|91IBON24|91IBON45|91IBON5|Braemar|BVDV-019|CBSS95M00084S-9M-2Y-3M-0Y|CBSS95M00597T-B-3M-1Y-1M-0Y|CBSS98M00022T-0TOPY-0M-1Y-2M-0Y|Charger|CI9819|GrangeR|H96009006|HB805-BZ594-26|Heris|ICB 104039|IGB1157|MC9924-012|MC9924-023|MC9924-031|MC9939-016|MC9939-048|NB1054/ALELI|PEWTER|Quasar|RETROARUPOBV-9225|Riviera|Shepherd|SMBA10-2324|Syn6058-06|TR08394|TR363|TR64…	42	-7.26362	-6	snp_5_598229924|snp_5_598231895|snp_5_598560301|snp_5_599019952|snp_5_599069784|snp_5_599112501|snp_5_599122947|snp_5_599122952|snp_5_599329482|snp_5_599331920|snp_5_599332514|snp_5_599332925|snp_5_599333006
4	2011111111011	04056-088|Annabell|SMBA12-1361|Vlamingh	4	-4.7991	-4	snp_5_598229924|snp_5_598231895|snp_5_598560301|snp_5_599019952|snp_5_599069784|snp_5_599112501|snp_5_599122947|snp_5_599122952|snp_5_599329482|snp_5_599331920|snp_5_599332514|snp_5_599332925|snp_5_599333006
5	211.111111111	04S213D-B-11|BEARPAW|Harriot|Havanna|Lewis|Nordal|PROCTOR|Radiant|Schooner|Tolar	10	-5.4887	-4.5	snp_5_598229924|snp_5_598231895|snp_5_598560301|snp_5_599019952|snp_5_599069784|snp_5_599112501|snp_5_599122947|snp_5_599122952|snp_5_599329482|snp_5_599331920|snp_5_599332514|snp_5_599332925|snp_5_599333006
6	2.1.......1..	04S213D-B-110	1	-1.0926	0	snp_5_598229924|snp_5_598231895|snp_5_598560301|snp_5_599019952|snp_5_599069784|snp_5_599112501|snp_5_599122947|snp_5_599122952|snp_5_599329482|snp_5_599331920|snp_5_599332514|snp_5_599332925|snp_5_599333006
7	211...1111111	04S353D-84|NRB07124|WI4887	3	-4.55695	-3.5	snp_5_598229924|snp_5_598231895|snp_5_598560301|snp_5_599019952|snp_5_599069784|snp_5_599112501|snp_5_599122947|snp_5_599122952|snp_5_599329482|snp_5_599331920|snp_5_599332514|snp_5_599332925|snp_5_599333006
8	211111..11111	05067-128	1	-5.31819	-4	snp_5_598229924|snp_5_598231895|snp_5_598560301|snp_5_599019952|snp_5_599069784|snp_5_599112501|snp_5_599122947|snp_5_599122952|snp_5_599329482|snp_5_599331920|snp_5_599332514|snp_5_599332925|snp_5_599333006
9	21111.1111111	05068-003|Bridge|EB1111|EUROPA|FORMULA|IGB1103|Landlord|M2080|Steffi|WADH5089|WI4870	11	-5.7162	-4.5	snp_5_598229924|snp_5_598231895|snp_5_598560301|snp_5_599019952|snp_5_599069784|snp_5_599112501|snp_5_599122947|snp_5_599122952|snp_5_599329482|snp_5_599331920|snp_5_599332514|snp_5_599332925|snp_5_599333006
10	221.111111211	07T741	1	-6.72096	-5.5	snp_5_598229924|snp_5_598231895|snp_5_598560301|snp_5_599019952|snp_5_599069784|snp_5_599112501|snp_5_599122947|snp_5_599122952|snp_5_599329482|snp_5_599331920|snp_5_599332514|snp_5_599332925|snp_5_599333006
11	2111112211111	85SW:576|AC METCALFE|AC Oxbow|Bentley|BM9507-109|BM9607-34|BM9645-96|BM9857-263-1|BM9904DT-17-8|BM9929-88|DAYTON|Edda|H92066207Z|H93174006|H97006005|HB382|Kalkreuther Fruhe|Larker|Luxor|Nevada|SB01513|SB03180|SB040247|SEEBE|Tore*|TR04283|TR08118|TR158|TR257|TR350|Tremois|WABAR2547	32	-6.74454	-6	snp_5_598229924|snp_5_598231895|snp_5_598560301|snp_5_599019952|snp_5_599069784|snp_5_599112501|snp_5_599122947|snp_5_599122952|snp_5_599329482|snp_5_599331920|snp_5_599332514|snp_5_599332925|snp_5_599333006
12	2111.11111111	95S028-19-36|CDC Meredith|KLAXON|Maresi|Ruti|Sloop SA|SVB21|UWA94TK18-18	8	-5.41478	-4.5	snp_5_598229924|snp_5_598231895|snp_5_598560301|snp_5_599019952|snp_5_599069784|snp_5_599112501|snp_5_599122947|snp_5_599122952|snp_5_599329482|snp_5_599331920|snp_5_599332514|snp_5_599332925|snp_5_599333006
13	211111111.111	95S984-80-32	1	-5.44948	-4.5	snp_5_598229924|snp_5_598231895|snp_5_598560301|snp_5_599019952|snp_5_599069784|snp_5_599112501|snp_5_599122947|snp_5_599122952|snp_5_599329482|snp_5_599331920|snp_5_599332514|snp_5_599332925|snp_5_599333006
14	...11....1111	AB 14-1	1	-3.6558	-3	snp_5_598229924|snp_5_598231895|snp_5_598560301|snp_5_599019952|snp_5_599069784|snp_5_599112501|snp_5_599122947|snp_5_599122952|snp_5_599329482|snp_5_599331920|snp_5_599332514|snp_5_599332925|snp_5_599333006
15	2.1.11...1111	AB 34-6	1	-3.83546	-2.5	snp_5_598229924|snp_5_598231895|snp_5_598560301|snp_5_599019952|snp_5_599069784|snp_5_599112501|snp_5_599122947|snp_5_599122952|snp_5_599329482|snp_5_599331920|snp_5_599332514|snp_5_599332925|snp_5_599333006
16	2.111.111.111	AB 47-4	1	-4.58749	-3.5	snp_5_598229924|snp_5_598231895|snp_5_598560301|snp_5_599019952|snp_5_599069784|snp_5_599112501|snp_5_599122947|snp_5_599122952|snp_5_599329482|snp_5_599331920|snp_5_599332514|snp_5_599332925|snp_5_599333006
17	2111.111.1111	Ariel*	1	-5.02155	-4	snp_5_598229924|snp_5_598231895|snp_5_598560301|snp_5_599019952|snp_5_599069784|snp_5_599112501|snp_5_599122947|snp_5_599122952|snp_5_599329482|snp_5_599331920|snp_5_599332514|snp_5_599332925|snp_5_599333006
18	21.1111111111	ARUPO|Wimmera	2	-5.39956	-4.5	snp_5_598229924|snp_5_598231895|snp_5_598560301|snp_5_599019952|snp_5_599069784|snp_5_599112501|snp_5_599122947|snp_5_599122952|snp_5_599329482|snp_5_599331920|snp_5_599332514|snp_5_599332925|snp_5_599333006
19	2.111....1111	Astoria	1	-4.06297	-2.5	snp_5_598229924|snp_5_598231895|snp_5_598560301|snp_5_599019952|snp_5_599069784|snp_5_599112501|snp_5_599122947|snp_5_599122952|snp_5_599329482|snp_5_599331920|snp_5_599332514|snp_5_599332925|snp_5_599333006
20	2.11.11111211	Atem	1	-5.55338	-4.5	snp_5_598229924|snp_5_598231895|snp_5_598560301|snp_5_599019952|snp_5_599069784|snp_5_599112501|snp_5_599122947|snp_5_599122952|snp_5_599329482|snp_5_599331920|snp_5_599332514|snp_5_599332925|snp_5_599333006
21	2222222222222	B511|B559|B645|B751|B795|C2-05-63/702|C2-05-89/893|Claret/50c114//Yoshikei|Haruna Nijo|HB08306|HB352|HB385|IGB1243|SHN296	14	-12.2874	-11	snp_5_598229924|snp_5_598231895|snp_5_598560301|snp_5_599019952|snp_5_599069784|snp_5_599112501|snp_5_599122947|snp_5_599122952|snp_5_599329482|snp_5_599331920|snp_5_599332514|snp_5_599332925|snp_5_599333006
22	2111110001111	B521	1	-4.92496	-3.5	snp_5_598229924|snp_5_598231895|snp_5_598560301|snp_5_599019952|snp_5_599069784|snp_5_599112501|snp_5_599122947|snp_5_599122952|snp_5_599329482|snp_5_599331920|snp_5_599332514|snp_5_599332925|snp_5_599333006
23	2222222202222	B531	1	-11.5009	-10	snp_5_598229924|snp_5_598231895|snp_5_598560301|snp_5_599019952|snp_5_599069784|snp_5_599112501|snp_5_599122947|snp_5_599122952|snp_5_599329482|snp_5_599331920|snp_5_599332514|snp_5_599332925|snp_5_599333006
24	2220202222222	B585	1	-10.5717	-9	snp_5_598229924|snp_5_598231895|snp_5_598560301|snp_5_599019952|snp_5_599069784|snp_5_599112501|snp_5_599122947|snp_5_599122952|snp_5_599329482|snp_5_599331920|snp_5_599332514|snp_5_599332925|snp_5_599333006
25	22111111.1211	Beatrice	1	-6.87039	-5.5	snp_5_598229924|snp_5_598231895|snp_5_598560301|snp_5_599019952|snp_5_599069784|snp_5_599112501|snp_5_599122947|snp_5_599122952|snp_5_599329482|snp_5_599331920|snp_5_599332514|snp_5_599332925|snp_5_599333006
26	2.1...11.1.11	BEKA	1	-2.93146	-2	snp_5_598229924|snp_5_598231895|snp_5_598560301|snp_5_599019952|snp_5_599069784|snp_5_599112501|snp_5_599122947|snp_5_599122952|snp_5_599329482|snp_5_599331920|snp_5_599332514|snp_5_599332925|snp_5_599333006
27	2.1..11111111	Binalong	1	-4.32528	-3.5	snp_5_598229924|snp_5_598231895|snp_5_598560301|snp_5_599019952|snp_5_599069784|snp_5_599112501|snp_5_599122947|snp_5_599122952|snp_5_599329482|snp_5_599331920|snp_5_599332514|snp_5_599332925|snp_5_599333006
28	2111110011111	BM9311-35|CDC Reserve|FR/DAYTON	3	-5.31819	-4	snp_5_598229924|snp_5_598231895|snp_5_598560301|snp_5_599019952|snp_5_599069784|snp_5_599112501|snp_5_599122947|snp_5_599122952|snp_5_599329482|snp_5_599331920|snp_5_599332514|snp_5_599332925|snp_5_599333006
29	1111111111111	BOWMAN|BT497|C2-05-10/437|C2-05-301-10|C2-05-337-2|C2-05-89/827|C2-05-89/878|C2-05-89/953|CDC Yorkton|CLE196|CLE235|Conlon|Foster|I01-106-2-2|I01-173-1|I01-176-1|I89-420|I89-440|I90-137-1|I91-454|I91-495|I91-672|I91-686|I91-696|I91-698|I92-212|I92-562|I93-635|I93-654|I96-92|I97-415|MNBrite|ND22170|ND23265|ROBUST	35	-6.14368	-5.5	snp_5_598229924|snp_5_598231895|snp_5_598560301|snp_5_599019952|snp_5_599069784|snp_5_599112501|snp_5_599122947|snp_5_599122952|snp_5_599329482|snp_5_599331920|snp_5_599332514|snp_5_599332925|snp_5_599333006
30	21........111	Brindabella	1	-2.23686	-1	snp_5_598229924|snp_5_598231895|snp_5_598560301|snp_5_599019952|snp_5_599069784|snp_5_599112501|snp_5_599122947|snp_5_599122952|snp_5_599329482|snp_5_599331920|snp_5_599332514|snp_5_599332925|snp_5_599333006
31	111.......111	BT922 or B1602	1	-2.98098	-2	snp_5_598229924|snp_5_598231895|snp_5_598560301|snp_5_599019952|snp_5_599069784|snp_5_599112501|snp_5_599122947|snp_5_599122952|snp_5_599329482|snp_5_599331920|snp_5_599332514|snp_5_599332925|snp_5_599333006
32	011..111.1011	C04A-35	1	-4.01808	-4	snp_5_598229924|snp_5_598231895|snp_5_598560301|snp_5_599019952|snp_5_599069784|snp_5_599112501|snp_5_599122947|snp_5_599122952|snp_5_599329482|snp_5_599331920|snp_5_599332514|snp_5_599332925|snp_5_599333006
33	.11.....111..	CDC Copeland	1	-2.83918	-2.5	snp_5_598229924|snp_5_598231895|snp_5_598560301|snp_5_599019952|snp_5_599069784|snp_5_599112501|snp_5_599122947|snp_5_599122952|snp_5_599329482|snp_5_599331920|snp_5_599332514|snp_5_599332925|snp_5_599333006
34	11.1..11.1111	CDC Sisler	1	-4.1869	-3.5	snp_5_598229924|snp_5_598231895|snp_5_598560301|snp_5_599019952|snp_5_599069784|snp_5_599112501|snp_5_599122947|snp_5_599122952|snp_5_599329482|snp_5_599331920|snp_5_599332514|snp_5_599332925|snp_5_599333006
35	1.1......1111	CDC SPRINGSIDE	1	-3.01604	-2	snp_5_598229924|snp_5_598231895|snp_5_598560301|snp_5_599019952|snp_5_599069784|snp_5_599112501|snp_5_599122947|snp_5_599122952|snp_5_599329482|snp_5_599331920|snp_5_599332514|snp_5_599332925|snp_5_599333006
36	211..11111111	Cellar	1	-4.87211	-4	snp_5_598229924|snp_5_598231895|snp_5_598560301|snp_5_599019952|snp_5_599069784|snp_5_599112501|snp_5_599122947|snp_5_599122952|snp_5_599329482|snp_5_599331920|snp_5_599332514|snp_5_599332925|snp_5_599333006
37	211.1.1111111	Chapais|UVC35|UWAshortwhiteseln8907|WI4780	4	-5.17354	-4	snp_5_598229924|snp_5_598231895|snp_5_598560301|snp_5_599019952|snp_5_599069784|snp_5_599112501|snp_5_599122947|snp_5_599122952|snp_5_599329482|snp_5_599331920|snp_5_599332514|snp_5_599332925|snp_5_599333006
38	2210111111211	CI5791	1	-6.72096	-5.5	snp_5_598229924|snp_5_598231895|snp_5_598560301|snp_5_599019952|snp_5_599069784|snp_5_599112501|snp_5_599122947|snp_5_599122952|snp_5_599329482|snp_5_599331920|snp_5_599332514|snp_5_599332925|snp_5_599333006
39	0111111111111	CLE191|I96-339	2	-6.256	-6	snp_5_598229924|snp_5_598231895|snp_5_598560301|snp_5_599019952|snp_5_599069784|snp_5_599112501|snp_5_599122947|snp_5_599122952|snp_5_599329482|snp_5_599331920|snp_5_599332514|snp_5_599332925|snp_5_599333006
40	221111111121.	CLE194	1	-6.62248	-5.5	snp_5_598229924|snp_5_598231895|snp_5_598560301|snp_5_599019952|snp_5_599069784|snp_5_599112501|snp_5_599122947|snp_5_599122952|snp_5_599329482|snp_5_599331920|snp_5_599332514|snp_5_599332925|snp_5_599333006
41	2.11.....1111	CLE270	1	-3.44639	-2	snp_5_598229924|snp_5_598231895|snp_5_598560301|snp_5_599019952|snp_5_599069784|snp_5_599112501|snp_5_599122947|snp_5_599122952|snp_5_599329482|snp_5_599331920|snp_5_599332514|snp_5_599332925|snp_5_599333006
42	0.1..111.1111	CLE272	1	-4.15668	-4	snp_5_598229924|snp_5_598231895|snp_5_598560301|snp_5_599019952|snp_5_599069784|snp_5_599112501|snp_5_599122947|snp_5_599122952|snp_5_599329482|snp_5_599331920|snp_5_599332514|snp_5_599332925|snp_5_599333006
43	2..1.....1111	CONRAD	1	-2.81458	-1.5	snp_5_598229924|snp_5_598231895|snp_5_598560301|snp_5_599019952|snp_5_599069784|snp_5_599112501|snp_5_599122947|snp_5_599122952|snp_5_599329482|snp_5_599331920|snp_5_599332514|snp_5_599332925|snp_5_599333006
44	2.......11111	COOPER	1	-2.66515	-1.5	snp_5_598229924|snp_5_598231895|snp_5_598560301|snp_5_599019952|snp_5_599069784|snp_5_599112501|snp_5_599122947|snp_5_599122952|snp_5_599329482|snp_5_599331920|snp_5_599332514|snp_5_599332925|snp_5_599333006
45	21..1.1111011	Coor's	1	-3.8563	-3	snp_5_598229924|snp_5_598231895|snp_5_598560301|snp_5_599019952|snp_5_599069784|snp_5_599112501|snp_5_599122947|snp_5_599122952|snp_5_599329482|snp_5_599331920|snp_5_599332514|snp_5_599332925|snp_5_599333006
46	2.11.11111111	DIABAS	1	-4.86795	-4	snp_5_598229924|snp_5_598231895|snp_5_598560301|snp_5_599019952|snp_5_599069784|snp_5_599112501|snp_5_599122947|snp_5_599122952|snp_5_599329482|snp_5_599331920|snp_5_599332514|snp_5_599332925|snp_5_599333006
47	211..1..11111	Donaria	1	-4.15894	-3	snp_5_598229924|snp_5_598231895|snp_5_598560301|snp_5_599019952|snp_5_599069784|snp_5_599112501|snp_5_599122947|snp_5_599122952|snp_5_599329482|snp_5_599331920|snp_5_599332514|snp_5_599332925|snp_5_599333006
48	202.222222222	E Dong 85-1	1	-10.1084	-9	snp_5_598229924|snp_5_598231895|snp_5_598560301|snp_5_599019952|snp_5_599069784|snp_5_599112501|snp_5_599122947|snp_5_599122952|snp_5_599329482|snp_5_599331920|snp_5_599332514|snp_5_599332925|snp_5_599333006
49	2000000001001	EB1110	1	-0.998396	0	snp_5_598229924|snp_5_598231895|snp_5_598560301|snp_5_599019952|snp_5_599069784|snp_5_599112501|snp_5_599122947|snp_5_599122952|snp_5_599329482|snp_5_599331920|snp_5_599332514|snp_5_599332925|snp_5_599333006
50	211111...1111	Expres	1	-4.92496	-3.5	snp_5_598229924|snp_5_598231895|snp_5_598560301|snp_5_599019952|snp_5_599069784|snp_5_599112501|snp_5_599122947|snp_5_599122952|snp_5_599329482|snp_5_599331920|snp_5_599332514|snp_5_599332925|snp_5_599333006
51	211.112211111	Flagon	1	-6.20187	-5.5	snp_5_598229924|snp_5_598231895|snp_5_598560301|snp_5_599019952|snp_5_599069784|snp_5_599112501|snp_5_599122947|snp_5_599122952|snp_5_599329482|snp_5_599331920|snp_5_599332514|snp_5_599332925|snp_5_599333006
52	222...22.2222	Fuji Nijo	1	-8.55207	-7	snp_5_598229924|snp_5_598231895|snp_5_598560301|snp_5_599019952|snp_5_599069784|snp_5_599112501|snp_5_599122947|snp_5_599122952|snp_5_599329482|snp_5_599331920|snp_5_599332514|snp_5_599332925|snp_5_599333006
53	211...111.1.1	GALAN	1	-3.38698	-2.5	snp_5_598229924|snp_5_598231895|snp_5_598560301|snp_5_599019952|snp_5_599069784|snp_5_599112501|snp_5_599122947|snp_5_599122952|snp_5_599329482|snp_5_599331920|snp_5_599332514|snp_5_599332925|snp_5_599333006
54	21111.2211111	Granifen|SM02544	2	-6.42938	-5.5	snp_5_598229924|snp_5_598231895|snp_5_598560301|snp_5_599019952|snp_5_599069784|snp_5_599112501|snp_5_599122947|snp_5_599122952|snp_5_599329482|snp_5_599331920|snp_5_599332514|snp_5_599332925|snp_5_599333006
55	2222202222222	Hu Mai 4 Hao|I01-302-1	2	-11.657	-10	snp_5_598229924|snp_5_598231895|snp_5_598560301|snp_5_599019952|snp_5_599069784|snp_5_599112501|snp_5_599122947|snp_5_599122952|snp_5_599329482|snp_5_599331920|snp_5_599332514|snp_5_599332925|snp_5_599333006
56	111.111111111	I01-177-2|Stellar-ND	2	-5.60101	-5	snp_5_598229924|snp_5_598231895|snp_5_598560301|snp_5_599019952|snp_5_599069784|snp_5_599112501|snp_5_599122947|snp_5_599122952|snp_5_599329482|snp_5_599331920|snp_5_599332514|snp_5_599332925|snp_5_599333006
57	2222..2222222	I01-179-4	1	-10.4239	-9	snp_5_598229924|snp_5_598231895|snp_5_598560301|snp_5_599019952|snp_5_599069784|snp_5_599112501|snp_5_599122947|snp_5_599122952|snp_5_599329482|snp_5_599331920|snp_5_599332514|snp_5_599332925|snp_5_599333006
58	1111..1111011	I93-608	1	-4.52651	-4	snp_5_598229924|snp_5_598231895|snp_5_598560301|snp_5_599019952|snp_5_599069784|snp_5_599112501|snp_5_599122947|snp_5_599122952|snp_5_599329482|snp_5_599331920|snp_5_599332514|snp_5_599332925|snp_5_599333006
59	11111.1111111	I97-320|Lacey|Tradition	3	-5.82852	-5	snp_5_598229924|snp_5_598231895|snp_5_598560301|snp_5_599019952|snp_5_599069784|snp_5_599112501|snp_5_599122947|snp_5_599122952|snp_5_599329482|snp_5_599331920|snp_5_599332514|snp_5_599332925|snp_5_599333006
60	2.111111.1111	ICB93-0781-43AP-0AP	1	-5.0913	-4	snp_5_598229924|snp_5_598231895|snp_5_598560301|snp_5_599019952|snp_5_599069784|snp_5_599112501|snp_5_599122947|snp_5_599122952|snp_5_599329482|snp_5_599331920|snp_5_599332514|snp_5_599332925|snp_5_599333006
61	2111.10111211	IG 16957	1	-5.78351	-4.5	snp_5_598229924|snp_5_598231895|snp_5_598560301|snp_5_599019952|snp_5_599069784|snp_5_599112501|snp_5_599122947|snp_5_599122952|snp_5_599329482|snp_5_599331920|snp_5_599332514|snp_5_599332925|snp_5_599333006
62	2111111111211	IGB1138	1	-6.71679	-5.5	snp_5_598229924|snp_5_598231895|snp_5_598560301|snp_5_599019952|snp_5_599069784|snp_5_599112501|snp_5_599122947|snp_5_599122952|snp_5_599329482|snp_5_599331920|snp_5_599332514|snp_5_599332925|snp_5_599333006
63	2111.1...1211	IGB1139	1	-4.99381	-3.5	snp_5_598229924|snp_5_598231895|snp_5_598560301|snp_5_599019952|snp_5_599069784|snp_5_599112501|snp_5_599122947|snp_5_599122952|snp_5_599329482|snp_5_599331920|snp_5_599332514|snp_5_599332925|snp_5_599333006
64	2111..1111111	Jantar	1	-5.09962	-4	snp_5_598229924|snp_5_598231895|snp_5_598560301|snp_5_599019952|snp_5_599069784|snp_5_599112501|snp_5_599122947|snp_5_599122952|snp_5_599329482|snp_5_599331920|snp_5_599332514|snp_5_599332925|snp_5_599333006
65	211.11..11111	Kustaa	1	-4.77552	-3.5	snp_5_598229924|snp_5_598231895|snp_5_598560301|snp_5_599019952|snp_5_599069784|snp_5_599112501|snp_5_599122947|snp_5_599122952|snp_5_599329482|snp_5_599331920|snp_5_599332514|snp_5_599332925|snp_5_599333006
66	1.1.11..11111	Legacy	1	-4.34101	-3.5	snp_5_598229924|snp_5_598231895|snp_5_598560301|snp_5_599019952|snp_5_599069784|snp_5_599112501|snp_5_599122947|snp_5_599122952|snp_5_599329482|snp_5_599331920|snp_5_599332514|snp_5_599332925|snp_5_599333006
67	211..1..1.111	LOCAL B.KAN	1	-3.57706	-2.5	snp_5_598229924|snp_5_598231895|snp_5_598560301|snp_5_599019952|snp_5_599069784|snp_5_599112501|snp_5_599122947|snp_5_599122952|snp_5_599329482|snp_5_599331920|snp_5_599332514|snp_5_599332925|snp_5_599333006
68	2111110111111	LOCEB-30	1	-5.71466	-4.5	snp_5_598229924|snp_5_598231895|snp_5_598560301|snp_5_599019952|snp_5_599069784|snp_5_599112501|snp_5_599122947|snp_5_599122952|snp_5_599329482|snp_5_599331920|snp_5_599332514|snp_5_599332925|snp_5_599333006
69	21.1.11111111	Lumar|PERUN	2	-4.78298	-4	snp_5_598229924|snp_5_598231895|snp_5_598560301|snp_5_599019952|snp_5_599069784|snp_5_599112501|snp_5_599122947|snp_5_599122952|snp_5_599329482|snp_5_599331920|snp_5_599332514|snp_5_599332925|snp_5_599333006
70	21111111.1111	Merit|MMiscBYDV-92|MN607|PICCOLO|Sublette	5	-5.63813	-4.5	snp_5_598229924|snp_5_598231895|snp_5_598560301|snp_5_599019952|snp_5_599069784|snp_5_599112501|snp_5_599122947|snp_5_599122952|snp_5_599329482|snp_5_599331920|snp_5_599332514|snp_5_599332925|snp_5_599333006
71	2111111101111	Mosane	1	-5.63813	-4.5	snp_5_598229924|snp_5_598231895|snp_5_598560301|snp_5_599019952|snp_5_599069784|snp_5_599112501|snp_5_599122947|snp_5_599122952|snp_5_599329482|snp_5_599331920|snp_5_599332514|snp_5_599332925|snp_5_599333006
72	211...11.1111	NAIRN|WI4570	2	-4.16372	-3	snp_5_598229924|snp_5_598231895|snp_5_598560301|snp_5_599019952|snp_5_599069784|snp_5_599112501|snp_5_599122947|snp_5_599122952|snp_5_599329482|snp_5_599331920|snp_5_599332514|snp_5_599332925|snp_5_599333006
73	222222..02222	Nasu Nijo	1	-10.0746	-8	snp_5_598229924|snp_5_598231895|snp_5_598560301|snp_5_599019952|snp_5_599069784|snp_5_599112501|snp_5_599122947|snp_5_599122952|snp_5_599329482|snp_5_599331920|snp_5_599332514|snp_5_599332925|snp_5_599333006
74	22222.22.0222	ND23275	1	-9.70681	-8	snp_5_598229924|snp_5_598231895|snp_5_598560301|snp_5_599019952|snp_5_599069784|snp_5_599112501|snp_5_599122947|snp_5_599122952|snp_5_599329482|snp_5_599331920|snp_5_599332514|snp_5_599332925|snp_5_599333006
75	211.1.11.1111	NFC TIPPLE|STABIL	2	-4.7803	-3.5	snp_5_598229924|snp_5_598231895|snp_5_598560301|snp_5_599019952|snp_5_599069784|snp_5_599112501|snp_5_599122947|snp_5_599122952|snp_5_599329482|snp_5_599331920|snp_5_599332514|snp_5_599332925|snp_5_599333006
76	2....111..111	NOVUM	1	-2.71837	-2	snp_5_598229924|snp_5_598231895|snp_5_598560301|snp_5_599019952|snp_5_599069784|snp_5_599112501|snp_5_599122947|snp_5_599122952|snp_5_599329482|snp_5_599331920|snp_5_599332514|snp_5_599332925|snp_5_599333006
77	21111..111111	Olsok	1	-5.3995	-4	snp_5_598229924|snp_5_598231895|snp_5_598560301|snp_5_599019952|snp_5_599069784|snp_5_599112501|snp_5_599122947|snp_5_599122952|snp_5_599329482|snp_5_599331920|snp_5_599332514|snp_5_599332925|snp_5_599333006
78	1111.11111111	Rawson	1	-5.5271	-5	snp_5_598229924|snp_5_598231895|snp_5_598560301|snp_5_599019952|snp_5_599069784|snp_5_599112501|snp_5_599122947|snp_5_599122952|snp_5_599329482|snp_5_599331920|snp_5_599332514|snp_5_599332925|snp_5_599333006
79	21..111111111	SALOON*	1	-4.85689	-4	snp_5_598229924|snp_5_598231895|snp_5_598560301|snp_5_599019952|snp_5_599069784|snp_5_599112501|snp_5_599122947|snp_5_599122952|snp_5_599329482|snp_5_599331920|snp_5_599332514|snp_5_599332925|snp_5_599333006
80	2022202222222	Satsuki Nijo	1	-10.5634	-9	snp_5_598229924|snp_5_598231895|snp_5_598560301|snp_5_599019952|snp_5_599069784|snp_5_599112501|snp_5_599122947|snp_5_599122952|snp_5_599329482|snp_5_599331920|snp_5_599332514|snp_5_599332925|snp_5_599333006
81	2222022220222	SH040468	1	-9.89043	-9	snp_5_598229924|snp_5_598231895|snp_5_598560301|snp_5_599019952|snp_5_599069784|snp_5_599112501|snp_5_599122947|snp_5_599122952|snp_5_599329482|snp_5_599331920|snp_5_599332514|snp_5_599332925|snp_5_599333006
82	221.11111.211	Shinonome	1	-6.13907	-5	snp_5_598229924|snp_5_598231895|snp_5_598560301|snp_5_599019952|snp_5_599069784|snp_5_599112501|snp_5_599122947|snp_5_599122952|snp_5_599329482|snp_5_599331920|snp_5_599332514|snp_5_599332925|snp_5_599333006
83	22....11..211	SHYRI	1	-4.18229	-3	snp_5_598229924|snp_5_598231895|snp_5_598560301|snp_5_599019952|snp_5_599069784|snp_5_599112501|snp_5_599122947|snp_5_599122952|snp_5_599329482|snp_5_599331920|snp_5_599332514|snp_5_599332925|snp_5_599333006
84	2111111111011	Sissy	1	-5.34593	-4.5	snp_5_598229924|snp_5_598231895|snp_5_598560301|snp_5_599019952|snp_5_599069784|snp_5_599112501|snp_5_599122947|snp_5_599122952|snp_5_599329482|snp_5_599331920|snp_5_599332514|snp_5_599332925|snp_5_599333006
85	2.....1111111	SMBA10-1441	1	-3.37832	-2.5	snp_5_598229924|snp_5_598231895|snp_5_598560301|snp_5_599019952|snp_5_599069784|snp_5_599112501|snp_5_599122947|snp_5_599122952|snp_5_599329482|snp_5_599331920|snp_5_599332514|snp_5_599332925|snp_5_599333006
86	21....21.121.	Stars-9577B	1	-3.8929	-3	snp_5_598229924|snp_5_598231895|snp_5_598560301|snp_5_599019952|snp_5_599069784|snp_5_599112501|snp_5_599122947|snp_5_599122952|snp_5_599329482|snp_5_599331920|snp_5_599332514|snp_5_599332925|snp_5_599333006
87	211......1111	SVA15	1	-3.45055	-2	snp_5_598229924|snp_5_598231895|snp_5_598560301|snp_5_599019952|snp_5_599069784|snp_5_599112501|snp_5_599122947|snp_5_599122952|snp_5_599329482|snp_5_599331920|snp_5_599332514|snp_5_599332925|snp_5_599333006
88	21.11.1111111	Torrens	1	-5.0844	-4	snp_5_598229924|snp_5_598231895|snp_5_598560301|snp_5_599019952|snp_5_599069784|snp_5_599112501|snp_5_599122947|snp_5_599122952|snp_5_599329482|snp_5_599331920|snp_5_599332514|snp_5_599332925|snp_5_599333006
89	2222.22222222	UWA2Rseln9506	1	-11.0542	-10	snp_5_598229924|snp_5_598231895|snp_5_598560301|snp_5_599019952|snp_5_599069784|snp_5_599112501|snp_5_599122947|snp_5_599122952|snp_5_599329482|snp_5_599331920|snp_5_599332514|snp_5_599332925|snp_5_599333006
90	211.112111211	UWAbrightearlyseln4670	1	-6.49083	-5.5	snp_5_598229924|snp_5_598231895|snp_5_598560301|snp_5_599019952|snp_5_599069784|snp_5_599112501|snp_5_599122947|snp_5_599122952|snp_5_599329482|snp_5_599331920|snp_5_599332514|snp_5_599332925|snp_5_599333006
91	2211111111111	WABAR2334	1	-6.57819	-5.5	snp_5_598229924|snp_5_598231895|snp_5_598560301|snp_5_599019952|snp_5_599069784|snp_5_599112501|snp_5_599122947|snp_5_599122952|snp_5_599329482|snp_5_599331920|snp_5_599332514|snp_5_599332925|snp_5_599333006
92	2211.11111211	ZBC934	1	-6.64704	-5.5	snp_5_598229924|snp_5_598231895|snp_5_598560301|snp_5_599019952|snp_5_599069784|snp_5_599112501|snp_5_599122947|snp_5_599122952|snp_5_599329482|snp_5_599331920|snp_5_599332514|snp_5_599332925|snp_5_599333006
93	2000000000000	BEST	0	0.224634	1	snp_5_598229924|snp_5_598231895|snp_5_598560301|snp_5_599019952|snp_5_599069784|snp_5_599112501|snp_5_599122947|snp_5_599122952|snp_5_599329482|snp_5_599331920|snp_5_599332514|snp_5_599332925|snp_5_599333006
94	0222222222222	WORST	0	-12.512	-12	snp_5_598229924|snp_5_598231895|snp_5_598560301|snp_5_599019952|snp_5_599069784|snp_5_599112501|snp_5_599122947|snp_5_599122952|snp_5_599329482|snp_5_599331920|snp_5_599332514|snp_5_599332925|snp_5_599333006

## Sheet: Hap_Chr5H_3
	Hap	Lines	Line_Count	WEffect	Effect	SNP_ID
1	212122111111111121112	020055-57|04053-034|04055-119|04056-088|04S213D-B-125|04S213D-B-20|04S213D-B-27|04S213D-B-57|05066-186|05073-075|83SL:517|83SM:522|84SH:540|84SL:551|85SW:576|86S642-27-40|90S205-129-19|90S205-45-46|90S330-48-31|90S330-48-33|91HBSN24|91IBON100|91IBON24|91IBON45|91IBON5|91IBON99|94S909G-12-7|94S909G-20-19|94S920W-18-6|95S005-29-20|95S008-108-27|95S009-81-33|95S021-71-23|95S029-102-30|95S984-80-32|9…	375	-1.43451	-1.5	snp_5_603612478|snp_5_603612743|snp_5_603613102|snp_5_603613468|snp_5_603613647|snp_5_603613740|snp_5_603613940|snp_5_603614147|snp_5_603614684|snp_5_603614823|snp_5_603614892|snp_5_603615056|snp_5_603615493|snp_5_603615644|snp_5_603615648|snp_5_603616317|snp_5_603616894|snp_5_603616898|snp_5_603617202|snp_5_603617654|snp_5_603618083
2	111111111111111111111	02043-20|02055-94|05067-062|Antarctica 01|BM9204-17|BM9752D-125|BOLRON|BOWMAN|BT497|BVDV-026|C01P-37|C2-05-10/263|C2-05-63/710|C2-05-64/754|C2-05-89/953|CDC Yorkton|Charger|CLE196|CLE234|FILIPPA|Foster|H91011001|Hassan|HB395|HB805-BZ594-26|I01-106-2-2|I01-173-1|I01-176-1|I89-420|I90-137-1|I91-454|I91-495|I91-672|I91-686|I91-698|I92-212|I92-562|I93-608|I93-635|I93-654|I96-339|I96-92|I97-320|I97-41…	76	-3.25343	-4.5	snp_5_603612478|snp_5_603612743|snp_5_603613102|snp_5_603613468|snp_5_603613647|snp_5_603613740|snp_5_603613940|snp_5_603614147|snp_5_603614684|snp_5_603614823|snp_5_603614892|snp_5_603615056|snp_5_603615493|snp_5_603615644|snp_5_603615648|snp_5_603616317|snp_5_603616894|snp_5_603616898|snp_5_603617202|snp_5_603617654|snp_5_603618083
3	21212.1111.1111.2111.	02S169-51-45	1	-2.02297	-2.5	snp_5_603612478|snp_5_603612743|snp_5_603613102|snp_5_603613468|snp_5_603613647|snp_5_603613740|snp_5_603613940|snp_5_603614147|snp_5_603614684|snp_5_603614823|snp_5_603614892|snp_5_603615056|snp_5_603615493|snp_5_603615644|snp_5_603615648|snp_5_603616317|snp_5_603616894|snp_5_603616898|snp_5_603617202|snp_5_603617654|snp_5_603618083
4	21212211111111112111.	04S213D-B-11|AB 47-4|Granifen|KLAXON|Lumar|Olsok|Penelope|WI4650|WI4870	9	-1.99354	-2.5	snp_5_603612478|snp_5_603612743|snp_5_603613102|snp_5_603613468|snp_5_603613647|snp_5_603613740|snp_5_603613940|snp_5_603614147|snp_5_603614684|snp_5_603614823|snp_5_603614892|snp_5_603615056|snp_5_603615493|snp_5_603615644|snp_5_603615648|snp_5_603616317|snp_5_603616894|snp_5_603616898|snp_5_603617202|snp_5_603617654|snp_5_603618083
5	.121...1111.......1..	04S213D-B-110	1	-1.56955	-2.5	snp_5_603612478|snp_5_603612743|snp_5_603613102|snp_5_603613468|snp_5_603613647|snp_5_603613740|snp_5_603613940|snp_5_603614147|snp_5_603614684|snp_5_603614823|snp_5_603614892|snp_5_603615056|snp_5_603615493|snp_5_603615644|snp_5_603615648|snp_5_603616317|snp_5_603616894|snp_5_603616898|snp_5_603617202|snp_5_603617654|snp_5_603618083
6	.12122111111111121112	04S353D-84|05068-003|95S028-19-36|BEARPAW|Binalong|SM02494	6	-2.13105	-2.5	snp_5_603612478|snp_5_603612743|snp_5_603613102|snp_5_603613468|snp_5_603613647|snp_5_603613740|snp_5_603613940|snp_5_603614147|snp_5_603614684|snp_5_603614823|snp_5_603614892|snp_5_603615056|snp_5_603615493|snp_5_603615644|snp_5_603615648|snp_5_603616317|snp_5_603616894|snp_5_603616898|snp_5_603617202|snp_5_603617654|snp_5_603618083
7	111110111111111111111	05067-128	1	-3.62279	-5	snp_5_603612478|snp_5_603612743|snp_5_603613102|snp_5_603613468|snp_5_603613647|snp_5_603613740|snp_5_603613940|snp_5_603614147|snp_5_603614684|snp_5_603614823|snp_5_603614892|snp_5_603615056|snp_5_603615493|snp_5_603615644|snp_5_603615648|snp_5_603616317|snp_5_603616894|snp_5_603616898|snp_5_603617202|snp_5_603617654|snp_5_603618083
8	11112211111111111111.	07T741	1	-3.13243	-4	snp_5_603612478|snp_5_603612743|snp_5_603613102|snp_5_603613468|snp_5_603613647|snp_5_603613740|snp_5_603613940|snp_5_603614147|snp_5_603614684|snp_5_603614823|snp_5_603614892|snp_5_603615056|snp_5_603615493|snp_5_603615644|snp_5_603615648|snp_5_603616317|snp_5_603616894|snp_5_603616898|snp_5_603617202|snp_5_603617654|snp_5_603618083
9	212...11111111112111.	AB 14-1	1	-2.42807	-4	snp_5_603612478|snp_5_603612743|snp_5_603613102|snp_5_603613468|snp_5_603613647|snp_5_603613740|snp_5_603613940|snp_5_603614147|snp_5_603614684|snp_5_603614823|snp_5_603614892|snp_5_603615056|snp_5_603615493|snp_5_603615644|snp_5_603615648|snp_5_603616317|snp_5_603616894|snp_5_603616898|snp_5_603617202|snp_5_603617654|snp_5_603618083
10	2121.2111111111.21112	AB 34-6	1	-1.1229	-2	snp_5_603612478|snp_5_603612743|snp_5_603613102|snp_5_603613468|snp_5_603613647|snp_5_603613740|snp_5_603613940|snp_5_603614147|snp_5_603614684|snp_5_603614823|snp_5_603614892|snp_5_603615056|snp_5_603615493|snp_5_603615644|snp_5_603615648|snp_5_603616317|snp_5_603616894|snp_5_603616898|snp_5_603617202|snp_5_603617654|snp_5_603618083
11	2121..11111101112111.	AB 47-5	1	-2.44512	-4	snp_5_603612478|snp_5_603612743|snp_5_603613102|snp_5_603613468|snp_5_603613647|snp_5_603613740|snp_5_603613940|snp_5_603614147|snp_5_603614684|snp_5_603614823|snp_5_603614892|snp_5_603615056|snp_5_603615493|snp_5_603615644|snp_5_603615648|snp_5_603616317|snp_5_603616894|snp_5_603616898|snp_5_603617202|snp_5_603617654|snp_5_603618083
12	111101111111111101110	Annabell	1	-3.87056	-6	snp_5_603612478|snp_5_603612743|snp_5_603613102|snp_5_603613468|snp_5_603613647|snp_5_603613740|snp_5_603613940|snp_5_603614147|snp_5_603614684|snp_5_603614823|snp_5_603614892|snp_5_603615056|snp_5_603615493|snp_5_603615644|snp_5_603615648|snp_5_603616317|snp_5_603616894|snp_5_603616898|snp_5_603617202|snp_5_603617654|snp_5_603618083
13	2121221111111111..112	Ariel*|EB1112|ICB93-0781-43AP-0AP|IGB1103|KNEIFLUV P 13|Krona|Landlord|Newdale|NRB07124|Tolar	10	-1.85465	-2	snp_5_603612478|snp_5_603612743|snp_5_603613102|snp_5_603613468|snp_5_603613647|snp_5_603613740|snp_5_603613940|snp_5_603614147|snp_5_603614684|snp_5_603614823|snp_5_603614892|snp_5_603615056|snp_5_603615493|snp_5_603615644|snp_5_603615648|snp_5_603616317|snp_5_603616894|snp_5_603616898|snp_5_603617202|snp_5_603617654|snp_5_603618083
14	.121..111111111121112	Astoria	1	-2.93208	-4.5	snp_5_603612478|snp_5_603612743|snp_5_603613102|snp_5_603613468|snp_5_603613647|snp_5_603613740|snp_5_603613940|snp_5_603614147|snp_5_603614684|snp_5_603614823|snp_5_603614892|snp_5_603615056|snp_5_603615493|snp_5_603615644|snp_5_603615648|snp_5_603616317|snp_5_603616894|snp_5_603616898|snp_5_603617202|snp_5_603617654|snp_5_603618083
15	111111111111111101111	Atribut|Gimpel|SH01662|Volla	4	-3.5599	-5	snp_5_603612478|snp_5_603612743|snp_5_603613102|snp_5_603613468|snp_5_603613647|snp_5_603613740|snp_5_603613940|snp_5_603614147|snp_5_603614684|snp_5_603614823|snp_5_603614892|snp_5_603615056|snp_5_603615493|snp_5_603615644|snp_5_603615648|snp_5_603616317|snp_5_603616894|snp_5_603616898|snp_5_603617202|snp_5_603617654|snp_5_603618083
16	121221222222200212221	B511|B645	2	-7.13555	-9.5	snp_5_603612478|snp_5_603612743|snp_5_603613102|snp_5_603613468|snp_5_603613647|snp_5_603613740|snp_5_603613940|snp_5_603614147|snp_5_603614684|snp_5_603614823|snp_5_603614892|snp_5_603615056|snp_5_603615493|snp_5_603615644|snp_5_603615648|snp_5_603616317|snp_5_603616894|snp_5_603616898|snp_5_603617202|snp_5_603617654|snp_5_603618083
17	121221222222222212221	B531|B559|B751|B795|C2-05-89/893|HB385|Hu Mai 4 Hao|I01-302-1|IGB1243|UWA2Rseln9506	10	-8.29463	-11.5	snp_5_603612478|snp_5_603612743|snp_5_603613102|snp_5_603613468|snp_5_603613647|snp_5_603613740|snp_5_603613940|snp_5_603614147|snp_5_603614684|snp_5_603614823|snp_5_603614892|snp_5_603615056|snp_5_603615493|snp_5_603615644|snp_5_603615648|snp_5_603616317|snp_5_603616894|snp_5_603616898|snp_5_603617202|snp_5_603617654|snp_5_603618083
18	12122122222222221.221	B585|C2-05-63/702|SH040468	3	-7.90904	-10.5	snp_5_603612478|snp_5_603612743|snp_5_603613102|snp_5_603613468|snp_5_603613647|snp_5_603613740|snp_5_603613940|snp_5_603614147|snp_5_603614684|snp_5_603614823|snp_5_603614892|snp_5_603615056|snp_5_603615493|snp_5_603615644|snp_5_603615648|snp_5_603616317|snp_5_603616894|snp_5_603616898|snp_5_603617202|snp_5_603617654|snp_5_603618083
19	012122111111111121112	B87/14-9|C01P-32|CDC UNITY|H93174006|RETROARUPOBV-9225	5	-2.13105	-2.5	snp_5_603612478|snp_5_603612743|snp_5_603613102|snp_5_603613468|snp_5_603613647|snp_5_603613740|snp_5_603613940|snp_5_603614147|snp_5_603614684|snp_5_603614823|snp_5_603614892|snp_5_603615056|snp_5_603615493|snp_5_603615644|snp_5_603615648|snp_5_603616317|snp_5_603616894|snp_5_603616898|snp_5_603617202|snp_5_603617654|snp_5_603618083
20	.121..111111111.2111.	Beatrice	1	-3.1172	-5	snp_5_603612478|snp_5_603612743|snp_5_603613102|snp_5_603613468|snp_5_603613647|snp_5_603613740|snp_5_603613940|snp_5_603614147|snp_5_603614684|snp_5_603614823|snp_5_603614892|snp_5_603615056|snp_5_603615493|snp_5_603615644|snp_5_603615648|snp_5_603616317|snp_5_603616894|snp_5_603616898|snp_5_603617202|snp_5_603617654|snp_5_603618083
21	1111111111111111..11.	BEKA|CDC GOODALE	2	-3.64662	-5	snp_5_603612478|snp_5_603612743|snp_5_603613102|snp_5_603613468|snp_5_603613647|snp_5_603613740|snp_5_603613940|snp_5_603614147|snp_5_603614684|snp_5_603614823|snp_5_603614892|snp_5_603615056|snp_5_603615493|snp_5_603615644|snp_5_603615648|snp_5_603616317|snp_5_603616894|snp_5_603616898|snp_5_603617202|snp_5_603617654|snp_5_603618083
22	212.22111111111121112	BM9936-80|Fuji Nijo	2	-1.06801	-1	snp_5_603612478|snp_5_603612743|snp_5_603613102|snp_5_603613468|snp_5_603613647|snp_5_603613740|snp_5_603613940|snp_5_603614147|snp_5_603614684|snp_5_603614823|snp_5_603614892|snp_5_603615056|snp_5_603615493|snp_5_603615644|snp_5_603615648|snp_5_603616317|snp_5_603616894|snp_5_603616898|snp_5_603617202|snp_5_603617654|snp_5_603618083
23	.12.22111111.111..11.	Brindabella	1	-2.39429	-3	snp_5_603612478|snp_5_603612743|snp_5_603613102|snp_5_603613468|snp_5_603613647|snp_5_603613740|snp_5_603613940|snp_5_603614147|snp_5_603614684|snp_5_603614823|snp_5_603614892|snp_5_603615056|snp_5_603615493|snp_5_603615644|snp_5_603615648|snp_5_603616317|snp_5_603616894|snp_5_603616898|snp_5_603617202|snp_5_603617654|snp_5_603618083
24	.111.1111111111.11112	BT922 or B1602	1	-2.97943	-4.5	snp_5_603612478|snp_5_603612743|snp_5_603613102|snp_5_603613468|snp_5_603613647|snp_5_603613740|snp_5_603613940|snp_5_603614147|snp_5_603614684|snp_5_603614823|snp_5_603614892|snp_5_603615056|snp_5_603615493|snp_5_603615644|snp_5_603615648|snp_5_603616317|snp_5_603616894|snp_5_603616898|snp_5_603617202|snp_5_603617654|snp_5_603618083
25	210122111111111121112	C01P-53	1	-2.40282	-2.5	snp_5_603612478|snp_5_603612743|snp_5_603613102|snp_5_603613468|snp_5_603613647|snp_5_603613740|snp_5_603613940|snp_5_603614147|snp_5_603614684|snp_5_603614823|snp_5_603614892|snp_5_603615056|snp_5_603615493|snp_5_603615644|snp_5_603615648|snp_5_603616317|snp_5_603616894|snp_5_603616898|snp_5_603617202|snp_5_603617654|snp_5_603618083
26	010100111111111101110	C01P-66|C2-05-89/878|Mosane|Sissy	4	-5.07235	-7.5	snp_5_603612478|snp_5_603612743|snp_5_603613102|snp_5_603613468|snp_5_603613647|snp_5_603613740|snp_5_603613940|snp_5_603614147|snp_5_603614684|snp_5_603614823|snp_5_603614892|snp_5_603615056|snp_5_603615493|snp_5_603615644|snp_5_603615648|snp_5_603616317|snp_5_603616894|snp_5_603616898|snp_5_603617202|snp_5_603617654|snp_5_603618083
27	.10110111111111111111	C04A-35	1	-4.45522	-6	snp_5_603612478|snp_5_603612743|snp_5_603613102|snp_5_603613468|snp_5_603613647|snp_5_603613740|snp_5_603613940|snp_5_603614147|snp_5_603614684|snp_5_603614823|snp_5_603614892|snp_5_603615056|snp_5_603615493|snp_5_603615644|snp_5_603615648|snp_5_603616317|snp_5_603616894|snp_5_603616898|snp_5_603617202|snp_5_603617654|snp_5_603618083
28	1111111111111111.1111	C2-05-10/437	1	-3.5599	-5	snp_5_603612478|snp_5_603612743|snp_5_603613102|snp_5_603613468|snp_5_603613647|snp_5_603613740|snp_5_603613940|snp_5_603614147|snp_5_603614684|snp_5_603614823|snp_5_603614892|snp_5_603615056|snp_5_603615493|snp_5_603615644|snp_5_603615648|snp_5_603616317|snp_5_603616894|snp_5_603616898|snp_5_603617202|snp_5_603617654|snp_5_603618083
29	1111111111111111.111.	C2-05-301-10	1	-3.83941	-5.5	snp_5_603612478|snp_5_603612743|snp_5_603613102|snp_5_603613468|snp_5_603613647|snp_5_603613740|snp_5_603613940|snp_5_603614147|snp_5_603614684|snp_5_603614823|snp_5_603614892|snp_5_603615056|snp_5_603615493|snp_5_603615644|snp_5_603615648|snp_5_603616317|snp_5_603616894|snp_5_603616898|snp_5_603617202|snp_5_603617654|snp_5_603618083
30	011111111111111111111	C2-05-337-2|TR08394	2	-3.6017	-5	snp_5_603612478|snp_5_603612743|snp_5_603613102|snp_5_603613468|snp_5_603613647|snp_5_603613740|snp_5_603613940|snp_5_603614147|snp_5_603614684|snp_5_603614823|snp_5_603614892|snp_5_603615056|snp_5_603615493|snp_5_603615644|snp_5_603615648|snp_5_603616317|snp_5_603616894|snp_5_603616898|snp_5_603617202|snp_5_603617654|snp_5_603618083
31	11110011111111111111.	CATRIN	1	-3.93346	-6	snp_5_603612478|snp_5_603612743|snp_5_603613102|snp_5_603613468|snp_5_603613647|snp_5_603613740|snp_5_603613940|snp_5_603614147|snp_5_603614684|snp_5_603614823|snp_5_603614892|snp_5_603615056|snp_5_603615493|snp_5_603615644|snp_5_603615648|snp_5_603616317|snp_5_603616894|snp_5_603616898|snp_5_603617202|snp_5_603617654|snp_5_603618083
32	2.21..111111111....1.	CDC Copeland	1	-2.09218	-3.5	snp_5_603612478|snp_5_603612743|snp_5_603613102|snp_5_603613468|snp_5_603613647|snp_5_603613740|snp_5_603613940|snp_5_603614147|snp_5_603614684|snp_5_603614823|snp_5_603614892|snp_5_603615056|snp_5_603615493|snp_5_603615644|snp_5_603615648|snp_5_603616317|snp_5_603616894|snp_5_603616898|snp_5_603617202|snp_5_603617654|snp_5_603618083
33	111121111111111111112	CDC Dolly|EMIRCOMPLEX|HB09309|Ricardo	4	-2.94276	-3.5	snp_5_603612478|snp_5_603612743|snp_5_603613102|snp_5_603613468|snp_5_603613647|snp_5_603613740|snp_5_603613940|snp_5_603614147|snp_5_603614684|snp_5_603614823|snp_5_603614892|snp_5_603615056|snp_5_603615493|snp_5_603615644|snp_5_603615648|snp_5_603616317|snp_5_603616894|snp_5_603616898|snp_5_603617202|snp_5_603617654|snp_5_603618083
34	..1.1.1.111..11...111	CDC Sisler	1	-1.84425	-2.5	snp_5_603612478|snp_5_603612743|snp_5_603613102|snp_5_603613468|snp_5_603613647|snp_5_603613740|snp_5_603613940|snp_5_603614147|snp_5_603614684|snp_5_603614823|snp_5_603614892|snp_5_603615056|snp_5_603615493|snp_5_603615644|snp_5_603615648|snp_5_603616317|snp_5_603616894|snp_5_603616898|snp_5_603617202|snp_5_603617654|snp_5_603618083
35	.1111111111..111..111	CDC SPRINGSIDE	1	-2.98731	-4	snp_5_603612478|snp_5_603612743|snp_5_603613102|snp_5_603613468|snp_5_603613647|snp_5_603613740|snp_5_603613940|snp_5_603614147|snp_5_603614684|snp_5_603614823|snp_5_603614892|snp_5_603615056|snp_5_603615493|snp_5_603615644|snp_5_603615648|snp_5_603616317|snp_5_603616894|snp_5_603616898|snp_5_603617202|snp_5_603617654|snp_5_603618083
36	2121221111111111...1.	Chapais	1	-2.04553	-2.5	snp_5_603612478|snp_5_603612743|snp_5_603613102|snp_5_603613468|snp_5_603613647|snp_5_603613740|snp_5_603613940|snp_5_603614147|snp_5_603614684|snp_5_603614823|snp_5_603614892|snp_5_603615056|snp_5_603615493|snp_5_603615644|snp_5_603615648|snp_5_603616317|snp_5_603616894|snp_5_603616898|snp_5_603617202|snp_5_603617654|snp_5_603618083
37	1101011111111111.1111	CLE191	1	-4.0752	-6	snp_5_603612478|snp_5_603612743|snp_5_603613102|snp_5_603613468|snp_5_603613647|snp_5_603613740|snp_5_603613940|snp_5_603614147|snp_5_603614684|snp_5_603614823|snp_5_603614892|snp_5_603615056|snp_5_603615493|snp_5_603615644|snp_5_603615648|snp_5_603616317|snp_5_603616894|snp_5_603616898|snp_5_603617202|snp_5_603617654|snp_5_603618083
38	11111111111111111111.	CLE235|Legacy|OTIS	3	-3.53294	-5	snp_5_603612478|snp_5_603612743|snp_5_603613102|snp_5_603613468|snp_5_603613647|snp_5_603613740|snp_5_603613940|snp_5_603614147|snp_5_603614684|snp_5_603614823|snp_5_603614892|snp_5_603615056|snp_5_603615493|snp_5_603615644|snp_5_603615648|snp_5_603616317|snp_5_603616894|snp_5_603616898|snp_5_603617202|snp_5_603617654|snp_5_603618083
39	.121221111111111..11.	CLE270	1	-3.11022	-4	snp_5_603612478|snp_5_603612743|snp_5_603613102|snp_5_603613468|snp_5_603613647|snp_5_603613740|snp_5_603613940|snp_5_603614147|snp_5_603614684|snp_5_603614823|snp_5_603614892|snp_5_603615056|snp_5_603615493|snp_5_603615644|snp_5_603615648|snp_5_603616317|snp_5_603616894|snp_5_603616898|snp_5_603617202|snp_5_603617654|snp_5_603618083
40	.121221111111.11..112	CLE272	1	-2.26189	-2.5	snp_5_603612478|snp_5_603612743|snp_5_603613102|snp_5_603613468|snp_5_603613647|snp_5_603613740|snp_5_603613940|snp_5_603614147|snp_5_603614684|snp_5_603614823|snp_5_603614892|snp_5_603615056|snp_5_603615493|snp_5_603615644|snp_5_603615648|snp_5_603616317|snp_5_603616894|snp_5_603616898|snp_5_603617202|snp_5_603617654|snp_5_603618083
41	1.111111...111111111.	CONRAD	1	-2.12128	-3	snp_5_603612478|snp_5_603612743|snp_5_603613102|snp_5_603613468|snp_5_603613647|snp_5_603613740|snp_5_603613940|snp_5_603614147|snp_5_603614684|snp_5_603614823|snp_5_603614892|snp_5_603615056|snp_5_603615493|snp_5_603615644|snp_5_603615648|snp_5_603616317|snp_5_603616894|snp_5_603616898|snp_5_603617202|snp_5_603617654|snp_5_603618083
42	.12..2111111111.2111.	COOPER	1	-2.01198	-3.5	snp_5_603612478|snp_5_603612743|snp_5_603613102|snp_5_603613468|snp_5_603613647|snp_5_603613740|snp_5_603613940|snp_5_603614147|snp_5_603614684|snp_5_603614823|snp_5_603614892|snp_5_603615056|snp_5_603615493|snp_5_603615644|snp_5_603615648|snp_5_603616317|snp_5_603616894|snp_5_603616898|snp_5_603617202|snp_5_603617654|snp_5_603618083
43	.11100111111.1110111.	Coor's	1	-4.23875	-6.5	snp_5_603612478|snp_5_603612743|snp_5_603613102|snp_5_603613468|snp_5_603613647|snp_5_603613740|snp_5_603613940|snp_5_603614147|snp_5_603614684|snp_5_603614823|snp_5_603614892|snp_5_603615056|snp_5_603615493|snp_5_603615644|snp_5_603615648|snp_5_603616317|snp_5_603616894|snp_5_603616898|snp_5_603617202|snp_5_603617654|snp_5_603618083
44	0121001111111111.111.	Donaria	1	-4.10404	-6.5	snp_5_603612478|snp_5_603612743|snp_5_603613102|snp_5_603613468|snp_5_603613647|snp_5_603613740|snp_5_603613940|snp_5_603614147|snp_5_603614684|snp_5_603614823|snp_5_603614892|snp_5_603615056|snp_5_603615493|snp_5_603615644|snp_5_603615648|snp_5_603616317|snp_5_603616894|snp_5_603616898|snp_5_603617202|snp_5_603617654|snp_5_603618083
45	.202212222222222..221	E Dong 85-1	1	-9.04794	-12	snp_5_603612478|snp_5_603612743|snp_5_603613102|snp_5_603613468|snp_5_603613647|snp_5_603613740|snp_5_603613940|snp_5_603614147|snp_5_603614684|snp_5_603614823|snp_5_603614892|snp_5_603615056|snp_5_603615493|snp_5_603615644|snp_5_603615648|snp_5_603616317|snp_5_603616894|snp_5_603616898|snp_5_603617202|snp_5_603617654|snp_5_603618083
46	2121..111111111121112	Expres	1	-2.23553	-3.5	snp_5_603612478|snp_5_603612743|snp_5_603613102|snp_5_603613468|snp_5_603613647|snp_5_603613740|snp_5_603613940|snp_5_603614147|snp_5_603614684|snp_5_603614823|snp_5_603614892|snp_5_603615056|snp_5_603615493|snp_5_603615644|snp_5_603615648|snp_5_603616317|snp_5_603616894|snp_5_603616898|snp_5_603617202|snp_5_603617654|snp_5_603618083
47	2121221111111111..11.	FORMULA	1	-2.41368	-3	snp_5_603612478|snp_5_603612743|snp_5_603613102|snp_5_603613468|snp_5_603613647|snp_5_603613740|snp_5_603613940|snp_5_603614147|snp_5_603614684|snp_5_603614823|snp_5_603614892|snp_5_603615056|snp_5_603615493|snp_5_603615644|snp_5_603615648|snp_5_603616317|snp_5_603616894|snp_5_603616898|snp_5_603617202|snp_5_603617654|snp_5_603618083
48	111121111111111101112	H92036005Z	1	-3.24923	-4	snp_5_603612478|snp_5_603612743|snp_5_603613102|snp_5_603613468|snp_5_603613647|snp_5_603613740|snp_5_603613940|snp_5_603614147|snp_5_603614684|snp_5_603614823|snp_5_603614892|snp_5_603615056|snp_5_603615493|snp_5_603615644|snp_5_603615648|snp_5_603616317|snp_5_603616894|snp_5_603616898|snp_5_603617202|snp_5_603617654|snp_5_603618083
49	12122122222222221.201	HB08306	1	-7.33852	-9.5	snp_5_603612478|snp_5_603612743|snp_5_603613102|snp_5_603613468|snp_5_603613647|snp_5_603613740|snp_5_603613940|snp_5_603614147|snp_5_603614684|snp_5_603614823|snp_5_603614892|snp_5_603615056|snp_5_603615493|snp_5_603615644|snp_5_603615648|snp_5_603616317|snp_5_603616894|snp_5_603616898|snp_5_603617202|snp_5_603617654|snp_5_603618083
50	121221222222222210221	HB352|Nasu Nijo	2	-7.90904	-10.5	snp_5_603612478|snp_5_603612743|snp_5_603613102|snp_5_603613468|snp_5_603613647|snp_5_603613740|snp_5_603613940|snp_5_603614147|snp_5_603614684|snp_5_603614823|snp_5_603614892|snp_5_603615056|snp_5_603615493|snp_5_603615644|snp_5_603615648|snp_5_603616317|snp_5_603616894|snp_5_603616898|snp_5_603617202|snp_5_603617654|snp_5_603618083
51	.12102111111111121112	Heriot	1	-2.19336	-3.5	snp_5_603612478|snp_5_603612743|snp_5_603613102|snp_5_603613468|snp_5_603613647|snp_5_603613740|snp_5_603613940|snp_5_603614147|snp_5_603614684|snp_5_603614823|snp_5_603614892|snp_5_603615056|snp_5_603615493|snp_5_603615644|snp_5_603615648|snp_5_603616317|snp_5_603616894|snp_5_603616898|snp_5_603617202|snp_5_603617654|snp_5_603618083
52	010120111111111101112	Hml/I88-549-3	1	-4.45101	-5.5	snp_5_603612478|snp_5_603612743|snp_5_603613102|snp_5_603613468|snp_5_603613647|snp_5_603613740|snp_5_603613940|snp_5_603614147|snp_5_603614684|snp_5_603614823|snp_5_603614892|snp_5_603615056|snp_5_603615493|snp_5_603615644|snp_5_603615648|snp_5_603616317|snp_5_603616894|snp_5_603616898|snp_5_603617202|snp_5_603617654|snp_5_603618083
53	011101111111111111111	I01-177-2|I91-696	2	-3.63285	-5.5	snp_5_603612478|snp_5_603612743|snp_5_603613102|snp_5_603613468|snp_5_603613647|snp_5_603613740|snp_5_603613940|snp_5_603614147|snp_5_603614684|snp_5_603614823|snp_5_603614892|snp_5_603615056|snp_5_603615493|snp_5_603615644|snp_5_603615648|snp_5_603616317|snp_5_603616894|snp_5_603616898|snp_5_603617202|snp_5_603617654|snp_5_603618083
54	111122111111111111112	ICB 104039	1	-2.5734	-3	snp_5_603612478|snp_5_603612743|snp_5_603613102|snp_5_603613468|snp_5_603613647|snp_5_603613740|snp_5_603613940|snp_5_603614147|snp_5_603614684|snp_5_603614823|snp_5_603614892|snp_5_603615056|snp_5_603615493|snp_5_603615644|snp_5_603615648|snp_5_603616317|snp_5_603616894|snp_5_603616898|snp_5_603617202|snp_5_603617654|snp_5_603618083
55	21212..11111111....12	IGB1139	1	-1.47638	-1.5	snp_5_603612478|snp_5_603612743|snp_5_603613102|snp_5_603613468|snp_5_603613647|snp_5_603613740|snp_5_603613940|snp_5_603614147|snp_5_603614684|snp_5_603614823|snp_5_603614892|snp_5_603615056|snp_5_603615493|snp_5_603615644|snp_5_603615648|snp_5_603616317|snp_5_603616894|snp_5_603616898|snp_5_603617202|snp_5_603617654|snp_5_603618083
56	.111111111111111..111	Jantar	1	-3.71538	-5	snp_5_603612478|snp_5_603612743|snp_5_603613102|snp_5_603613468|snp_5_603613647|snp_5_603613740|snp_5_603613940|snp_5_603614147|snp_5_603614684|snp_5_603614823|snp_5_603614892|snp_5_603615056|snp_5_603615493|snp_5_603615644|snp_5_603615648|snp_5_603616317|snp_5_603616894|snp_5_603616898|snp_5_603617202|snp_5_603617654|snp_5_603618083
57	010111111111111111111	Kustaa	1	-4.08586	-5.5	snp_5_603612478|snp_5_603612743|snp_5_603613102|snp_5_603613468|snp_5_603613647|snp_5_603613740|snp_5_603613940|snp_5_603614147|snp_5_603614684|snp_5_603614823|snp_5_603614892|snp_5_603615056|snp_5_603615493|snp_5_603615644|snp_5_603615648|snp_5_603616317|snp_5_603616894|snp_5_603616898|snp_5_603617202|snp_5_603617654|snp_5_603618083
58	212122111111111121110	Larker|LOCEB-30|Prior	3	-1.99354	-2.5	snp_5_603612478|snp_5_603612743|snp_5_603613102|snp_5_603613468|snp_5_603613647|snp_5_603613740|snp_5_603613940|snp_5_603614147|snp_5_603614684|snp_5_603614823|snp_5_603614892|snp_5_603615056|snp_5_603615493|snp_5_603615644|snp_5_603615648|snp_5_603616317|snp_5_603616894|snp_5_603616898|snp_5_603617202|snp_5_603617654|snp_5_603618083
59	.1111.11111111111111.	LOCAL B.KAN	1	-4.25058	-6	snp_5_603612478|snp_5_603612743|snp_5_603613102|snp_5_603613468|snp_5_603613647|snp_5_603613740|snp_5_603613940|snp_5_603614147|snp_5_603614684|snp_5_603614823|snp_5_603614892|snp_5_603615056|snp_5_603615493|snp_5_603615644|snp_5_603615648|snp_5_603616317|snp_5_603616894|snp_5_603616898|snp_5_603617202|snp_5_603617654|snp_5_603618083
60	.1212211110111112111.	Merit	1	-2.35471	-3	snp_5_603612478|snp_5_603612743|snp_5_603613102|snp_5_603613468|snp_5_603613647|snp_5_603613740|snp_5_603613940|snp_5_603614147|snp_5_603614684|snp_5_603614823|snp_5_603614892|snp_5_603615056|snp_5_603615493|snp_5_603615644|snp_5_603615648|snp_5_603616317|snp_5_603616894|snp_5_603616898|snp_5_603617202|snp_5_603617654|snp_5_603618083
61	11110111111111111.111	NFC TIPPLE	1	-3.09179	-4.5	snp_5_603612478|snp_5_603612743|snp_5_603613102|snp_5_603613468|snp_5_603613647|snp_5_603613740|snp_5_603613940|snp_5_603614147|snp_5_603614684|snp_5_603614823|snp_5_603614892|snp_5_603615056|snp_5_603615493|snp_5_603615644|snp_5_603615648|snp_5_603616317|snp_5_603616894|snp_5_603616898|snp_5_603617202|snp_5_603617654|snp_5_603618083
62	.1212211111111112111.	Nordus	1	-2.69008	-3.5	snp_5_603612478|snp_5_603612743|snp_5_603613102|snp_5_603613468|snp_5_603613647|snp_5_603613740|snp_5_603613940|snp_5_603614147|snp_5_603614684|snp_5_603614823|snp_5_603614892|snp_5_603615056|snp_5_603615493|snp_5_603615644|snp_5_603615648|snp_5_603616317|snp_5_603616894|snp_5_603616898|snp_5_603617202|snp_5_603617654|snp_5_603618083
63	.12122111111111...11.	NOVUM	1	-2.73631	-3.5	snp_5_603612478|snp_5_603612743|snp_5_603613102|snp_5_603613468|snp_5_603613647|snp_5_603613740|snp_5_603613940|snp_5_603614147|snp_5_603614684|snp_5_603614823|snp_5_603614892|snp_5_603615056|snp_5_603615493|snp_5_603615644|snp_5_603615648|snp_5_603616317|snp_5_603616894|snp_5_603616898|snp_5_603617202|snp_5_603617654|snp_5_603618083
64	11111111111.111111111	Pearl	1	-2.87481	-4	snp_5_603612478|snp_5_603612743|snp_5_603613102|snp_5_603613468|snp_5_603613647|snp_5_603613740|snp_5_603613940|snp_5_603614147|snp_5_603614684|snp_5_603614823|snp_5_603614892|snp_5_603615056|snp_5_603615493|snp_5_603615644|snp_5_603615648|snp_5_603616317|snp_5_603616894|snp_5_603616898|snp_5_603617202|snp_5_603617654|snp_5_603618083
65	1111.11111111111.1111	PERUN	1	-3.59105	-5.5	snp_5_603612478|snp_5_603612743|snp_5_603613102|snp_5_603613468|snp_5_603613647|snp_5_603613740|snp_5_603613940|snp_5_603614147|snp_5_603614684|snp_5_603614823|snp_5_603614892|snp_5_603615056|snp_5_603615493|snp_5_603615644|snp_5_603615648|snp_5_603616317|snp_5_603616894|snp_5_603616898|snp_5_603617202|snp_5_603617654|snp_5_603618083
66	21212211111111112110.	PROCTOR	1	-1.70828	-2	snp_5_603612478|snp_5_603612743|snp_5_603613102|snp_5_603613468|snp_5_603613647|snp_5_603613740|snp_5_603613940|snp_5_603614147|snp_5_603614684|snp_5_603614823|snp_5_603614892|snp_5_603615056|snp_5_603615493|snp_5_603615644|snp_5_603615648|snp_5_603616317|snp_5_603616894|snp_5_603616898|snp_5_603617202|snp_5_603617654|snp_5_603618083
67	212100111111111121112	SALOON*	1	-2.23553	-3.5	snp_5_603612478|snp_5_603612743|snp_5_603613102|snp_5_603613468|snp_5_603613647|snp_5_603613740|snp_5_603613940|snp_5_603614147|snp_5_603614684|snp_5_603614823|snp_5_603614892|snp_5_603615056|snp_5_603615493|snp_5_603615644|snp_5_603615648|snp_5_603616317|snp_5_603616894|snp_5_603616898|snp_5_603617202|snp_5_603617654|snp_5_603618083
68	212122111111111101112	SB01513|WADH5089	2	-2.04744	-2.5	snp_5_603612478|snp_5_603612743|snp_5_603613102|snp_5_603613468|snp_5_603613647|snp_5_603613740|snp_5_603613940|snp_5_603614147|snp_5_603614684|snp_5_603614823|snp_5_603614892|snp_5_603615056|snp_5_603615493|snp_5_603615644|snp_5_603615648|snp_5_603616317|snp_5_603616894|snp_5_603616898|snp_5_603617202|snp_5_603617654|snp_5_603618083
69	112122111111111121112	Schooner	1	-1.78278	-2	snp_5_603612478|snp_5_603612743|snp_5_603613102|snp_5_603613468|snp_5_603613647|snp_5_603613740|snp_5_603613940|snp_5_603614147|snp_5_603614684|snp_5_603614823|snp_5_603614892|snp_5_603615056|snp_5_603615493|snp_5_603615644|snp_5_603615648|snp_5_603616317|snp_5_603616894|snp_5_603616898|snp_5_603617202|snp_5_603617654|snp_5_603618083
70	121221222022222212221	SHN296	1	-7.68095	-10.5	snp_5_603612478|snp_5_603612743|snp_5_603613102|snp_5_603613468|snp_5_603613647|snp_5_603613740|snp_5_603613940|snp_5_603614147|snp_5_603614684|snp_5_603614823|snp_5_603614892|snp_5_603615056|snp_5_603615493|snp_5_603615644|snp_5_603615648|snp_5_603616317|snp_5_603616894|snp_5_603616898|snp_5_603617202|snp_5_603617654|snp_5_603618083
71	2101221111111111..1.2	SHYRI	1	-2.5377	-2.5	snp_5_603612478|snp_5_603612743|snp_5_603613102|snp_5_603613468|snp_5_603613647|snp_5_603613740|snp_5_603613940|snp_5_603614147|snp_5_603614684|snp_5_603614823|snp_5_603614892|snp_5_603615056|snp_5_603615493|snp_5_603615644|snp_5_603615648|snp_5_603616317|snp_5_603616894|snp_5_603616898|snp_5_603617202|snp_5_603617654|snp_5_603618083
72	2121.2111111111121112	STABIL	1	-1.49681	-2.5	snp_5_603612478|snp_5_603612743|snp_5_603613102|snp_5_603613468|snp_5_603613647|snp_5_603613740|snp_5_603613940|snp_5_603614147|snp_5_603614684|snp_5_603614823|snp_5_603614892|snp_5_603615056|snp_5_603615493|snp_5_603615644|snp_5_603615648|snp_5_603616317|snp_5_603616894|snp_5_603616898|snp_5_603617202|snp_5_603617654|snp_5_603618083
73	11112011111.111111112	Stars-9577B	1	-2.9335	-3.5	snp_5_603612478|snp_5_603612743|snp_5_603613102|snp_5_603613468|snp_5_603613647|snp_5_603613740|snp_5_603613940|snp_5_603614147|snp_5_603614684|snp_5_603614823|snp_5_603614892|snp_5_603615056|snp_5_603615493|snp_5_603615644|snp_5_603615648|snp_5_603616317|snp_5_603616894|snp_5_603616898|snp_5_603617202|snp_5_603617654|snp_5_603618083
74	.121221111111111..112	Steffi	1	-2.55119	-3	snp_5_603612478|snp_5_603612743|snp_5_603613102|snp_5_603613468|snp_5_603613647|snp_5_603613740|snp_5_603613940|snp_5_603614147|snp_5_603614684|snp_5_603614823|snp_5_603614892|snp_5_603615056|snp_5_603615493|snp_5_603615644|snp_5_603615648|snp_5_603616317|snp_5_603616894|snp_5_603616898|snp_5_603617202|snp_5_603617654|snp_5_603618083
75	.11111111111111111111	STUPICKY HANACKY	1	-3.6017	-5	snp_5_603612478|snp_5_603612743|snp_5_603613102|snp_5_603613468|snp_5_603613647|snp_5_603613740|snp_5_603613940|snp_5_603614147|snp_5_603614684|snp_5_603614823|snp_5_603614892|snp_5_603615056|snp_5_603615493|snp_5_603615644|snp_5_603615648|snp_5_603616317|snp_5_603616894|snp_5_603616898|snp_5_603617202|snp_5_603617654|snp_5_603618083
76	111111111111111111110	Tadmor|Ursa	2	-3.53294	-5	snp_5_603612478|snp_5_603612743|snp_5_603613102|snp_5_603613468|snp_5_603613647|snp_5_603613740|snp_5_603613940|snp_5_603614147|snp_5_603614684|snp_5_603614823|snp_5_603614892|snp_5_603615056|snp_5_603615493|snp_5_603615644|snp_5_603615648|snp_5_603616317|snp_5_603616894|snp_5_603616898|snp_5_603617202|snp_5_603617654|snp_5_603618083
77	212120111111111121112	Tantangara	1	-2.17322	-2.5	snp_5_603612478|snp_5_603612743|snp_5_603613102|snp_5_603613468|snp_5_603613647|snp_5_603613740|snp_5_603613940|snp_5_603614147|snp_5_603614684|snp_5_603614823|snp_5_603614892|snp_5_603615056|snp_5_603615493|snp_5_603615644|snp_5_603615648|snp_5_603616317|snp_5_603616894|snp_5_603616898|snp_5_603617202|snp_5_603617654|snp_5_603618083
78	212122111110111121112	Tocada	1	-1.05588	-1	snp_5_603612478|snp_5_603612743|snp_5_603613102|snp_5_603613468|snp_5_603613647|snp_5_603613740|snp_5_603613940|snp_5_603614147|snp_5_603614684|snp_5_603614823|snp_5_603614892|snp_5_603615056|snp_5_603615493|snp_5_603615644|snp_5_603615648|snp_5_603616317|snp_5_603616894|snp_5_603616898|snp_5_603617202|snp_5_603617654|snp_5_603618083
79	212122111111111.21112	WI4570	1	-1.06059	-1	snp_5_603612478|snp_5_603612743|snp_5_603613102|snp_5_603613468|snp_5_603613647|snp_5_603613740|snp_5_603613940|snp_5_603614147|snp_5_603614684|snp_5_603614823|snp_5_603614892|snp_5_603615056|snp_5_603615493|snp_5_603615644|snp_5_603615648|snp_5_603616317|snp_5_603616894|snp_5_603616898|snp_5_603617202|snp_5_603617654|snp_5_603618083
80	21.122111111111121112	WI4849	1	-2.40282	-2.5	snp_5_603612478|snp_5_603612743|snp_5_603613102|snp_5_603613468|snp_5_603613647|snp_5_603613740|snp_5_603613940|snp_5_603614147|snp_5_603614684|snp_5_603614823|snp_5_603614892|snp_5_603615056|snp_5_603615493|snp_5_603615644|snp_5_603615648|snp_5_603616317|snp_5_603616894|snp_5_603616898|snp_5_603617202|snp_5_603617654|snp_5_603618083
81	2121221111111111.1112	Wimmera	1	-2.04744	-2.5	snp_5_603612478|snp_5_603612743|snp_5_603613102|snp_5_603613468|snp_5_603613647|snp_5_603613740|snp_5_603613940|snp_5_603614147|snp_5_603614684|snp_5_603614823|snp_5_603614892|snp_5_603615056|snp_5_603615493|snp_5_603615644|snp_5_603615648|snp_5_603616317|snp_5_603616894|snp_5_603616898|snp_5_603617202|snp_5_603617654|snp_5_603618083
82	202022000000000020002	BEST	0	3.63785	6	snp_5_603612478|snp_5_603612743|snp_5_603613102|snp_5_603613468|snp_5_603613647|snp_5_603613740|snp_5_603613940|snp_5_603614147|snp_5_603614684|snp_5_603614823|snp_5_603614892|snp_5_603615056|snp_5_603615493|snp_5_603615644|snp_5_603615648|snp_5_603616317|snp_5_603616894|snp_5_603616898|snp_5_603617202|snp_5_603617654|snp_5_603618083
83	020200222222222202220	WORST	0	-10.1447	-15	snp_5_603612478|snp_5_603612743|snp_5_603613102|snp_5_603613468|snp_5_603613647|snp_5_603613740|snp_5_603613940|snp_5_603614147|snp_5_603614684|snp_5_603614823|snp_5_603614892|snp_5_603615056|snp_5_603615493|snp_5_603615644|snp_5_603615648|snp_5_603616317|snp_5_603616894|snp_5_603616898|snp_5_603617202|snp_5_603617654|snp_5_603618083

## Sheet: Hap_Chr6H_1
	Hap	Lines	Line_Count	WEffect	Effect	SNP_ID
1	11111	020055-57|04056-088|04S213D-B-27|05067-062|05068-003|90S205-129-19|90S330-48-31|90S330-48-33|91IBON100|91IBON24|91IBON5|94S909G-12-7|ADAGIO|Antarctica 01|ARUPOBC1|Atribut|B697|Barke|Binalong|BM9752D-125|BoaFe|BOLRON|Braemar|C01A-22|C01P-37|C2-05-10/263|C2-05-10/437|C98Prel-56|C98Prel-60|Camelot|Caminant|CDC Dolly|CDC Yorkton|Charlottetown|CI5791|CI9819|CLE198|CLE226|CLE234|CM67|Conchita|Cowabbie|…	145	-0.855644	-1.5	snp_6_133137227|snp_6_133170553|snp_6_133172173|snp_6_133173262|snp_6_133174007
2	01111	02043-20	1	-0.564426	-1	snp_6_133137227|snp_6_133170553|snp_6_133172173|snp_6_133173262|snp_6_133174007
3	22221	02055-94|04053-034|04055-119|04S213D-B-125|04S213D-B-20|04S213D-B-57|04S353D-84|05066-186|05067-128|05073-075|83SL:517|83SM:522|84SH:540|84SL:551|85SW:576|86S642-27-40|90S205-45-46|91HBSN24|91IBON45|95S005-29-20|95S008-108-27|95S009-81-33|95S021-71-23|95S028-19-36|95S029-102-30|95S984-80-32|96S080-20-32|96S117-206|AB 47-6|AC METCALFE|AC Oxbow|Annabell|Arapiles|Atem|B511|B531|B559|B585|B795|B87/14…	293	-1.81552	-3.5	snp_6_133137227|snp_6_133170553|snp_6_133172173|snp_6_133173262|snp_6_133174007
4	.....	02S169-51-45|Beatrice	2	0	0	snp_6_133137227|snp_6_133170553|snp_6_133172173|snp_6_133173262|snp_6_133174007
5	222..	04S213D-B-11|AB 14-1|Lacey|Legacy|NOVUM|WI4870	6	-1.50508	-3	snp_6_133137227|snp_6_133170553|snp_6_133172173|snp_6_133173262|snp_6_133174007
6	.2...	04S213D-B-110|IGB1139	2	-0.251243	-1	snp_6_133137227|snp_6_133170553|snp_6_133172173|snp_6_133173262|snp_6_133174007
7	.2221	07T741|C04A-35|CDC Reserve|CLE194|Edda|I96-339|NRB091124|Radiant|SMBA12-1361|Steffi|WI4550|WI4597|WI4887	13	-1.23308	-2.5	snp_6_133137227|snp_6_133170553|snp_6_133172173|snp_6_133173262|snp_6_133174007
8	1111.	91IBON99|SM02494|SMBA10-2324|SVA11|ZBC9337	5	-0.959876	-2	snp_6_133137227|snp_6_133170553|snp_6_133172173|snp_6_133173262|snp_6_133174007
9	00001	94S909G-20-19|Mosane|UWA96T45-07-26	3	0.104232	0.5	snp_6_133137227|snp_6_133170553|snp_6_133172173|snp_6_133173262|snp_6_133174007
10	22201	94S920W-18-6|CDC GOODALE|TR04283	3	-1.40085	-2.5	snp_6_133137227|snp_6_133170553|snp_6_133172173|snp_6_133173262|snp_6_133174007
11	.2.2.	AB 34-6|AB 47-4	2	-0.665917	-2	snp_6_133137227|snp_6_133170553|snp_6_133172173|snp_6_133173262|snp_6_133174007
12	222.1	AB 47-5|Bridge|CDC Guardian|Chinook|CLE270|I01-173-1|Lewis|SH99616|VODKA|WABAR2592|WABAR2609|WI4570|WI4572	13	-1.40085	-2.5	snp_6_133137227|snp_6_133170553|snp_6_133172173|snp_6_133173262|snp_6_133174007
13	21222	Albert|B521|Beecher|FILIPPA|Maritime|MODOC|MoroccanLandrace|Prior|Ricardo|SpanishLandrace-355|UWAbrightearlyseln4670|WABAR2250|XVH11	13	-1.58567	-2.5	snp_6_133137227|snp_6_133170553|snp_6_133172173|snp_6_133173262|snp_6_133174007
14	.11..	Ariel*|BEKA|COOPER	3	-0.461321	-1	snp_6_133137227|snp_6_133170553|snp_6_133172173|snp_6_133173262|snp_6_133174007
15	2222.	ARUPO|Dana*|DIABAS|EB1112|Ursa|WI4882	6	-1.91975	-4	snp_6_133137227|snp_6_133170553|snp_6_133172173|snp_6_133173262|snp_6_133174007
16	11011	ARUPOBC6|Heart|Nordal|UNION	4	-0.519945	-1	snp_6_133137227|snp_6_133170553|snp_6_133172173|snp_6_133173262|snp_6_133174007
17	.2.21	Astoria	1	-0.561685	-1.5	snp_6_133137227|snp_6_133170553|snp_6_133172173|snp_6_133173262|snp_6_133174007
18	21221	B645|B751	2	-1.6899	-3	snp_6_133137227|snp_6_133170553|snp_6_133172173|snp_6_133173262|snp_6_133174007
19	01101	Bellini|VALTICKY	2	-0.357089	-0.5	snp_6_133137227|snp_6_133170553|snp_6_133172173|snp_6_133173262|snp_6_133174007
20	.22.1	Bentley|BM9936-80|CDC Copeland|CONRAD|Merit|Nasu Nijo|Newdale|Sloop SA|WABAR2547	9	-0.81841	-1.5	snp_6_133137227|snp_6_133170553|snp_6_133172173|snp_6_133173262|snp_6_133174007
21	.22..	Brindabella|BT922 or B1602|Kustaa|LOCAL B.KAN|Olsok	5	-0.922641	-2	snp_6_133137227|snp_6_133170553|snp_6_133172173|snp_6_133173262|snp_6_133174007
22	111.1	C2-05-337-2|Cellar|Grout|Henley|Regina|Ruti	6	-0.648307	-1	snp_6_133137227|snp_6_133170553|snp_6_133172173|snp_6_133173262|snp_6_133174007
23	.1111	C2-05-63/702|CLE235|Landlord|NFC TIPPLE|STABIL	5	-0.564426	-1	snp_6_133137227|snp_6_133170553|snp_6_133172173|snp_6_133173262|snp_6_133174007
24	11101	C98Prel-29|Charger|Clara|WI4780	4	-0.648307	-1	snp_6_133137227|snp_6_133170553|snp_6_133172173|snp_6_133173262|snp_6_133174007
25	.01.1	CATRIN	1	-0.231467	0	snp_6_133137227|snp_6_133170553|snp_6_133172173|snp_6_133173262|snp_6_133174007
26	.222.	CDC Meredith|CLE272|WI4619	3	-1.33732	-3	snp_6_133137227|snp_6_133170553|snp_6_133172173|snp_6_133173262|snp_6_133174007
27	.2..1	CDC Sisler	1	-0.147011	-0.5	snp_6_133137227|snp_6_133170553|snp_6_133172173|snp_6_133173262|snp_6_133174007
28	.1..1	CDC SPRINGSIDE	1	-0.0213897	0	snp_6_133137227|snp_6_133170553|snp_6_133172173|snp_6_133173262|snp_6_133174007
29	.12.1	Chapais|E Dong 85-1	2	-0.692788	-1	snp_6_133137227|snp_6_133170553|snp_6_133172173|snp_6_133173262|snp_6_133174007
30	10...	Coor's	1	-0.291218	-0.5	snp_6_133137227|snp_6_133170553|snp_6_133172173|snp_6_133173262|snp_6_133174007
31	.022.	Donaria	1	-1.08607	-2	snp_6_133137227|snp_6_133170553|snp_6_133172173|snp_6_133173262|snp_6_133174007
32	.11.1	Expres|Fuji Nijo|GALAN	3	-0.357089	-0.5	snp_6_133137227|snp_6_133170553|snp_6_133172173|snp_6_133173262|snp_6_133174007
33	2.221	Granifen	1	-1.56428	-2.5	snp_6_133137227|snp_6_133170553|snp_6_133172173|snp_6_133173262|snp_6_133174007
34	10111	H93174006	1	-0.730022	-1	snp_6_133137227|snp_6_133170553|snp_6_133172173|snp_6_133173262|snp_6_133174007
35	20221	I01-179-4|ICB78-0058-7AP-2AP-1AP-4AP-0AP|UVC35|WI4650	4	-1.56428	-2.5	snp_6_133137227|snp_6_133170553|snp_6_133172173|snp_6_133173262|snp_6_133174007
36	21202	ICB 104039	1	-1.17099	-1.5	snp_6_133137227|snp_6_133170553|snp_6_133172173|snp_6_133173262|snp_6_133174007
37	101.1	ICB93-0781-43AP-0AP	1	-0.522685	-0.5	snp_6_133137227|snp_6_133170553|snp_6_133172173|snp_6_133173262|snp_6_133174007
38	02221	IGB1243|WABAR2378	2	-1.23308	-2.5	snp_6_133137227|snp_6_133170553|snp_6_133172173|snp_6_133173262|snp_6_133174007
39	01001	Jessica	1	-0.0213897	0	snp_6_133137227|snp_6_133170553|snp_6_133172173|snp_6_133173262|snp_6_133174007
40	00111	KOMPAKT|MANLEY	2	-0.438804	-0.5	snp_6_133137227|snp_6_133170553|snp_6_133172173|snp_6_133173262|snp_6_133174007
41	10101	LOCEB-30	1	-0.522685	-0.5	snp_6_133137227|snp_6_133170553|snp_6_133172173|snp_6_133173262|snp_6_133174007
42	22.2.	ND23275	1	-1.24835	-3	snp_6_133137227|snp_6_133170553|snp_6_133172173|snp_6_133173262|snp_6_133174007
43	.111.	OTIS	1	-0.668658	-1.5	snp_6_133137227|snp_6_133170553|snp_6_133172173|snp_6_133173262|snp_6_133174007
44	22021	Oxford	1	-1.14412	-2.5	snp_6_133137227|snp_6_133170553|snp_6_133172173|snp_6_133173262|snp_6_133174007
45	111..	PERUN	1	-0.752539	-1.5	snp_6_133137227|snp_6_133170553|snp_6_133172173|snp_6_133173262|snp_6_133174007
46	20220	RUBIN (Rph12)	1	-1.66851	-3	snp_6_133137227|snp_6_133170553|snp_6_133172173|snp_6_133173262|snp_6_133174007
47	00...	SALOON*	1	0	0	snp_6_133137227|snp_6_133170553|snp_6_133172173|snp_6_133173262|snp_6_133174007
48	.1...	SHYRI|Stars-9577B	2	-0.125622	-0.5	snp_6_133137227|snp_6_133170553|snp_6_133172173|snp_6_133173262|snp_6_133174007
49	00011	Sissy	1	-0.103105	0	snp_6_133137227|snp_6_133170553|snp_6_133172173|snp_6_133173262|snp_6_133174007
50	2122.	Tore*	1	-1.79413	-3.5	snp_6_133137227|snp_6_133170553|snp_6_133172173|snp_6_133173262|snp_6_133174007
51	101..	Tradition	1	-0.626917	-1	snp_6_133137227|snp_6_133170553|snp_6_133172173|snp_6_133173262|snp_6_133174007
52	.0111	Tremois	1	-0.438804	-0.5	snp_6_133137227|snp_6_133170553|snp_6_133172173|snp_6_133173262|snp_6_133174007
53	20201	WABAR2591	1	-1.1496	-1.5	snp_6_133137227|snp_6_133170553|snp_6_133172173|snp_6_133173262|snp_6_133174007
54	00002	BEST	0	0.208464	1	snp_6_133137227|snp_6_133170553|snp_6_133172173|snp_6_133173262|snp_6_133174007
55	22220	WORST	0	-1.91975	-4	snp_6_133137227|snp_6_133170553|snp_6_133172173|snp_6_133173262|snp_6_133174007

## Sheet: Hap_Chr7H_1
	Hap	Lines	Line_Count	WEffect	Effect	SNP_ID
1	12222222222	020055-57|02043-20|02055-94|04055-119|04S213D-B-27|04S213D-B-57|05066-186|05067-062|05073-075|83SL:517|83SM:522|84SH:540|90S205-129-19|90S205-45-46|90S330-48-31|90S330-48-33|91HBSN24|91IBON45|94S909G-12-7|94S909G-20-19|94S920W-18-6|95S009-81-33|95S029-102-30|95S984-80-32|96S080-20-32|AB 47-5|Atem|Atribut|B87/14-18|Beecher|Bellini|BoaFe|BOWMAN|Braemar|Bridge|Buloke|C01A-22|C04A-29|C2-05-10/263|C2-…	222	1.74311	4.5	snp_7_37608111|snp_7_37609741|snp_7_37610330|snp_7_37611274|snp_7_37611446|snp_7_37888799|snp_7_37891608|snp_7_37903679|snp_7_37903766|snp_7_37904484|snp_7_37904889
2	....02.....	02S169-51-45	1	0.506076	1	snp_7_37608111|snp_7_37609741|snp_7_37610330|snp_7_37611274|snp_7_37611446|snp_7_37888799|snp_7_37891608|snp_7_37903679|snp_7_37903766|snp_7_37904484|snp_7_37904889
3	11111111111	04053-034|84SL:551|91IBON100|91IBON24|91IBON5|ADAGIO|Albert|Antarctica 01|Arapiles|ARUPOBC1|ARUPOBC6|B511|B521|B585|B645|B751|B795|Barke|Bentley|BM9204-17|BM9607-34|BM9647D-66|BM9752D-125|BM9857-263-1|BM9924D-152|BM9929-88|BT497|BT558|Bussell|C01P-37|C2-05-89/827|C98Prel-60|Camelot|CDC GOODALE|CDC Guardian|CDC Yorkton|CLE203|CLE234|DAYTON|Doolup|Edda|EMIRCOMPLEX|Fleet|Forrest|FR/DAYTON|Gimpel|H92…	121	0.90471	2.5	snp_7_37608111|snp_7_37609741|snp_7_37610330|snp_7_37611274|snp_7_37611446|snp_7_37888799|snp_7_37891608|snp_7_37903679|snp_7_37903766|snp_7_37904484|snp_7_37904889
4	11010111110	04056-088	1	0.778468	2	snp_7_37608111|snp_7_37609741|snp_7_37610330|snp_7_37611274|snp_7_37611446|snp_7_37888799|snp_7_37891608|snp_7_37903679|snp_7_37903766|snp_7_37904484|snp_7_37904889
5	2222101.11.	04S213D-B-11	1	0.367633	1	snp_7_37608111|snp_7_37609741|snp_7_37610330|snp_7_37611274|snp_7_37611446|snp_7_37888799|snp_7_37891608|snp_7_37903679|snp_7_37903766|snp_7_37904484|snp_7_37904889
6	...21.....1	04S213D-B-110	1	0.411712	2	snp_7_37608111|snp_7_37609741|snp_7_37610330|snp_7_37611274|snp_7_37611446|snp_7_37888799|snp_7_37891608|snp_7_37903679|snp_7_37903766|snp_7_37904484|snp_7_37904889
7	122222.2222	04S213D-B-125|C04A-35|Dana*|Grout|Tolar	5	1.52959	3.5	snp_7_37608111|snp_7_37609741|snp_7_37610330|snp_7_37611274|snp_7_37611446|snp_7_37888799|snp_7_37891608|snp_7_37903679|snp_7_37903766|snp_7_37904484|snp_7_37904889
8	22221111111	04S213D-B-20|AC METCALFE|AC Oxbow|B559|B697|BEARPAW|BM9311-35|BM9507-109|BM9645-96|C2-05-89/893|CDC Kendall|CDC Reserve|CDC UNITY|H92066207Z|H97006005|HARRINGTON|M2080|M281|M422|MC9924-031|RUSSIA24|SANALTA|SM02494|SM02544|TR257|UWA94TK18-18|WABAR2248|WADH17733	28	0.907651	2.5	snp_7_37608111|snp_7_37609741|snp_7_37610330|snp_7_37611274|snp_7_37611446|snp_7_37888799|snp_7_37891608|snp_7_37903679|snp_7_37903766|snp_7_37904484|snp_7_37904889
9	12202222222	04S353D-84|05067-128	2	1.49429	3.5	snp_7_37608111|snp_7_37609741|snp_7_37610330|snp_7_37611274|snp_7_37611446|snp_7_37888799|snp_7_37891608|snp_7_37903679|snp_7_37903766|snp_7_37904484|snp_7_37904889
10	1222222.222	05068-003|ARUPO|KOMPAKT|SD423|Stirling|UWAshortwhiteseln8907|VODKA|XVD21|XVE7	9	1.29516	3.5	snp_7_37608111|snp_7_37609741|snp_7_37610330|snp_7_37611274|snp_7_37611446|snp_7_37888799|snp_7_37891608|snp_7_37903679|snp_7_37903766|snp_7_37904484|snp_7_37904889
11	122222222.2	07T741|GALAN|Galleon|Mie*|NAIRN|SMBA10-1441|UVC35|WI4597	8	1.82016	5.5	snp_7_37608111|snp_7_37609741|snp_7_37610330|snp_7_37611274|snp_7_37611446|snp_7_37888799|snp_7_37891608|snp_7_37903679|snp_7_37903766|snp_7_37904484|snp_7_37904889
12	12222222202	85SW:576|C2-05-63/710|Har.Nan-35-24|NAGRAD|TR117a|TR473|TRIUMPH|VALTICKY|Viva 1|WABAR2259|WABAR2592|WI4574|WVA22	13	1.82016	5.5	snp_7_37608111|snp_7_37609741|snp_7_37610330|snp_7_37611274|snp_7_37611446|snp_7_37888799|snp_7_37891608|snp_7_37903679|snp_7_37903766|snp_7_37904484|snp_7_37904889
13	11101110111	86S642-27-40	1	0.556328	1.5	snp_7_37608111|snp_7_37609741|snp_7_37610330|snp_7_37611274|snp_7_37611446|snp_7_37888799|snp_7_37891608|snp_7_37903679|snp_7_37903766|snp_7_37904484|snp_7_37904889
14	11111011111	91IBON99	1	0.651672	2	snp_7_37608111|snp_7_37609741|snp_7_37610330|snp_7_37611274|snp_7_37611446|snp_7_37888799|snp_7_37891608|snp_7_37903679|snp_7_37903766|snp_7_37904484|snp_7_37904889
15	12222220022	95S005-29-20|I01-179-4|MODOC	3	0.907912	2.5	snp_7_37608111|snp_7_37609741|snp_7_37610330|snp_7_37611274|snp_7_37611446|snp_7_37888799|snp_7_37891608|snp_7_37903679|snp_7_37903766|snp_7_37904484|snp_7_37904889
16	1222222..22	95S008-108-27|96S117-206|Binalong|DH29287|I93-608|IGB1103|Rawson|Regina|SH040468|WI4887	10	0.907912	2.5	snp_7_37608111|snp_7_37609741|snp_7_37610330|snp_7_37611274|snp_7_37611446|snp_7_37888799|snp_7_37891608|snp_7_37903679|snp_7_37903766|snp_7_37904484|snp_7_37904889
17	12202222.22	95S021-71-23|MMiscBYDV-92	2	1.10705	2.5	snp_7_37608111|snp_7_37609741|snp_7_37610330|snp_7_37611274|snp_7_37611446|snp_7_37888799|snp_7_37891608|snp_7_37903679|snp_7_37903766|snp_7_37904484|snp_7_37904889
18	12.2222.222	95S028-19-36	1	1.36847	4.5	snp_7_37608111|snp_7_37609741|snp_7_37610330|snp_7_37611274|snp_7_37611446|snp_7_37888799|snp_7_37891608|snp_7_37903679|snp_7_37903766|snp_7_37904484|snp_7_37904889
19	1122..222..	AB 14-1	1	1.13941	3	snp_7_37608111|snp_7_37609741|snp_7_37610330|snp_7_37611274|snp_7_37611446|snp_7_37888799|snp_7_37891608|snp_7_37903679|snp_7_37903766|snp_7_37904484|snp_7_37904889
20	122.222..2.	AB 34-6	1	0.533086	0.5	snp_7_37608111|snp_7_37609741|snp_7_37610330|snp_7_37611274|snp_7_37611446|snp_7_37888799|snp_7_37891608|snp_7_37903679|snp_7_37903766|snp_7_37904484|snp_7_37904889
21	.222222....	AB 47-4	1	0.792639	2	snp_7_37608111|snp_7_37609741|snp_7_37610330|snp_7_37611274|snp_7_37611446|snp_7_37888799|snp_7_37891608|snp_7_37903679|snp_7_37903766|snp_7_37904484|snp_7_37904889
22	1.222222222	AB 47-6|I91-495	2	2.04535	5.5	snp_7_37608111|snp_7_37609741|snp_7_37610330|snp_7_37611274|snp_7_37611446|snp_7_37888799|snp_7_37891608|snp_7_37903679|snp_7_37903766|snp_7_37904484|snp_7_37904889
23	12022222022	Annabell	1	1.42917	4.5	snp_7_37608111|snp_7_37609741|snp_7_37610330|snp_7_37611274|snp_7_37611446|snp_7_37888799|snp_7_37891608|snp_7_37903679|snp_7_37903766|snp_7_37904484|snp_7_37904889
24	12.2222.2..	Ariel*	1	1.31951	4.5	snp_7_37608111|snp_7_37609741|snp_7_37610330|snp_7_37611274|snp_7_37611446|snp_7_37888799|snp_7_37891608|snp_7_37903679|snp_7_37903766|snp_7_37904484|snp_7_37904889
25	1222.2.2222	Astoria	1	1.3298	2.5	snp_7_37608111|snp_7_37609741|snp_7_37610330|snp_7_37611274|snp_7_37611446|snp_7_37888799|snp_7_37891608|snp_7_37903679|snp_7_37903766|snp_7_37904484|snp_7_37904889
26	22201111111	B531	1	0.658837	1.5	snp_7_37608111|snp_7_37609741|snp_7_37610330|snp_7_37611274|snp_7_37611446|snp_7_37888799|snp_7_37891608|snp_7_37903679|snp_7_37903766|snp_7_37904484|snp_7_37904889
27	10000000000	B87/14-21|MANLEY	2	0.066312	0.5	snp_7_37608111|snp_7_37609741|snp_7_37610330|snp_7_37611274|snp_7_37611446|snp_7_37888799|snp_7_37891608|snp_7_37903679|snp_7_37903766|snp_7_37904484|snp_7_37904889
28	12222222220	B87/14-9|I96-92|PEWTER|RUBIN (Rph12)|SB99252	5	1.6171	3.5	snp_7_37608111|snp_7_37609741|snp_7_37610330|snp_7_37611274|snp_7_37611446|snp_7_37888799|snp_7_37891608|snp_7_37903679|snp_7_37903766|snp_7_37904484|snp_7_37904889
29	12222222022	Bass|DH29316|Harriot|Hml-02/ArabiAbiad/3/Api/CM67//Nacta/4/WI2269/Espe|Margret|MC9939-016|WI4643|WI4889	8	1.35586	3.5	snp_7_37608111|snp_7_37609741|snp_7_37610330|snp_7_37611274|snp_7_37611446|snp_7_37888799|snp_7_37891608|snp_7_37903679|snp_7_37903766|snp_7_37904484|snp_7_37904889
30	122222..2..	Beatrice	1	1.03268	2.5	snp_7_37608111|snp_7_37609741|snp_7_37610330|snp_7_37611274|snp_7_37611446|snp_7_37888799|snp_7_37891608|snp_7_37903679|snp_7_37903766|snp_7_37904484|snp_7_37904889
31	1.22.2...22	BEKA	1	0.796851	1.5	snp_7_37608111|snp_7_37609741|snp_7_37610330|snp_7_37611274|snp_7_37611446|snp_7_37888799|snp_7_37891608|snp_7_37903679|snp_7_37903766|snp_7_37904484|snp_7_37904889
32	20221111111	BM9904DT-17-8	1	1.2099	3.5	snp_7_37608111|snp_7_37609741|snp_7_37610330|snp_7_37611274|snp_7_37611446|snp_7_37888799|snp_7_37891608|snp_7_37903679|snp_7_37903766|snp_7_37904484|snp_7_37904889
33	.11001.111.	BM9936-80	1	0.444333	0	snp_7_37608111|snp_7_37609741|snp_7_37610330|snp_7_37611274|snp_7_37611446|snp_7_37888799|snp_7_37891608|snp_7_37903679|snp_7_37903766|snp_7_37904484|snp_7_37904889
34	122222.2220	BOLRON	1	1.40358	2.5	snp_7_37608111|snp_7_37609741|snp_7_37610330|snp_7_37611274|snp_7_37611446|snp_7_37888799|snp_7_37891608|snp_7_37903679|snp_7_37903766|snp_7_37904484|snp_7_37904889
35	1.1.11.111.	Brindabella	1	0.76166	1.5	snp_7_37608111|snp_7_37609741|snp_7_37610330|snp_7_37611274|snp_7_37611446|snp_7_37888799|snp_7_37891608|snp_7_37903679|snp_7_37903766|snp_7_37904484|snp_7_37904889
36	1.1.1....11	BT922 or B1602	1	0.154029	0.5	snp_7_37608111|snp_7_37609741|snp_7_37610330|snp_7_37611274|snp_7_37611446|snp_7_37888799|snp_7_37891608|snp_7_37903679|snp_7_37903766|snp_7_37904484|snp_7_37904889
37	22221222221	BVDV-019|BVDV-026|CBSS95M00084S-9M-2Y-3M-0Y|CI9819|I93-654|UWA2Rseln9506	6	1.64652	4	snp_7_37608111|snp_7_37609741|snp_7_37610330|snp_7_37611274|snp_7_37611446|snp_7_37888799|snp_7_37891608|snp_7_37903679|snp_7_37903766|snp_7_37904484|snp_7_37904889
38	1022222.222	C01P-32	1	1.5974	4.5	snp_7_37608111|snp_7_37609741|snp_7_37610330|snp_7_37611274|snp_7_37611446|snp_7_37888799|snp_7_37891608|snp_7_37903679|snp_7_37903766|snp_7_37904484|snp_7_37904889
39	10222222202	C01P-53|Ursa	2	2.1224	6.5	snp_7_37608111|snp_7_37609741|snp_7_37610330|snp_7_37611274|snp_7_37611446|snp_7_37888799|snp_7_37891608|snp_7_37903679|snp_7_37903766|snp_7_37904484|snp_7_37904889
40	10000000111	C01P-66	1	0.284416	1	snp_7_37608111|snp_7_37609741|snp_7_37610330|snp_7_37611274|snp_7_37611446|snp_7_37888799|snp_7_37891608|snp_7_37903679|snp_7_37903766|snp_7_37904484|snp_7_37904889
41	12022222.22	CATRIN	1	1.42917	4.5	snp_7_37608111|snp_7_37609741|snp_7_37610330|snp_7_37611274|snp_7_37611446|snp_7_37888799|snp_7_37891608|snp_7_37903679|snp_7_37903766|snp_7_37904484|snp_7_37904889
42	1.1.1....1.	CDC Copeland	1	0.0910235	0	snp_7_37608111|snp_7_37609741|snp_7_37610330|snp_7_37611274|snp_7_37611446|snp_7_37888799|snp_7_37891608|snp_7_37903679|snp_7_37903766|snp_7_37904484|snp_7_37904889
43	2.221111111	CDC Meredith	1	1.2099	3.5	snp_7_37608111|snp_7_37609741|snp_7_37610330|snp_7_37611274|snp_7_37611446|snp_7_37888799|snp_7_37891608|snp_7_37903679|snp_7_37903766|snp_7_37904484|snp_7_37904889
44	...1.1.1111	CDC Sisler	1	0.819524	2	snp_7_37608111|snp_7_37609741|snp_7_37610330|snp_7_37611274|snp_7_37611446|snp_7_37888799|snp_7_37891608|snp_7_37903679|snp_7_37903766|snp_7_37904484|snp_7_37904889
45	1.1111...1.	CDC SPRINGSIDE	1	0.468469	1	snp_7_37608111|snp_7_37609741|snp_7_37610330|snp_7_37611274|snp_7_37611446|snp_7_37888799|snp_7_37891608|snp_7_37903679|snp_7_37903766|snp_7_37904484|snp_7_37904889
46	12222220222	Cellar|Claret/50c114//Yoshikei|Shepherd|Wicket	4	1.29516	3.5	snp_7_37608111|snp_7_37609741|snp_7_37610330|snp_7_37611274|snp_7_37611446|snp_7_37888799|snp_7_37891608|snp_7_37903679|snp_7_37903766|snp_7_37904484|snp_7_37904889
47	12222..22.0	Chapais	1	0.974552	2.5	snp_7_37608111|snp_7_37609741|snp_7_37610330|snp_7_37611274|snp_7_37611446|snp_7_37888799|snp_7_37891608|snp_7_37903679|snp_7_37903766|snp_7_37904484|snp_7_37904889
48	.2222222222	Charlottetown|KNEIFLUV P 13|Newdale|Wimmera	4	1.6768	4	snp_7_37608111|snp_7_37609741|snp_7_37610330|snp_7_37611274|snp_7_37611446|snp_7_37888799|snp_7_37891608|snp_7_37903679|snp_7_37903766|snp_7_37904484|snp_7_37904889
49	122222...22	Clara|DIABAS	2	0.694392	1.5	snp_7_37608111|snp_7_37609741|snp_7_37610330|snp_7_37611274|snp_7_37611446|snp_7_37888799|snp_7_37891608|snp_7_37903679|snp_7_37903766|snp_7_37904484|snp_7_37904889
50	12222022202	CLE191	1	1.31408	4.5	snp_7_37608111|snp_7_37609741|snp_7_37610330|snp_7_37611274|snp_7_37611446|snp_7_37888799|snp_7_37891608|snp_7_37903679|snp_7_37903766|snp_7_37904484|snp_7_37904889
51	10111111111	CLE194	1	1.05583	3	snp_7_37608111|snp_7_37609741|snp_7_37610330|snp_7_37611274|snp_7_37611446|snp_7_37888799|snp_7_37891608|snp_7_37903679|snp_7_37903766|snp_7_37904484|snp_7_37904889
52	111111.1111	CLE235|NRB091124|SH99616	3	0.79795	2	snp_7_37608111|snp_7_37609741|snp_7_37610330|snp_7_37611274|snp_7_37611446|snp_7_37888799|snp_7_37891608|snp_7_37903679|snp_7_37903766|snp_7_37904484|snp_7_37904889
53	122222.22.2	CLE270	1	1.60664	4.5	snp_7_37608111|snp_7_37609741|snp_7_37610330|snp_7_37611274|snp_7_37611446|snp_7_37888799|snp_7_37891608|snp_7_37903679|snp_7_37903766|snp_7_37904484|snp_7_37904889
54	111.11...11	CLE272	1	0.255945	0.5	snp_7_37608111|snp_7_37609741|snp_7_37610330|snp_7_37611274|snp_7_37611446|snp_7_37888799|snp_7_37891608|snp_7_37903679|snp_7_37903766|snp_7_37904484|snp_7_37904889
55	12220222202	CM67	1	1.62037	4.5	snp_7_37608111|snp_7_37609741|snp_7_37610330|snp_7_37611274|snp_7_37611446|snp_7_37888799|snp_7_37891608|snp_7_37903679|snp_7_37903766|snp_7_37904484|snp_7_37904889
56	12222222.22	Conchita|EB1112|Lewis|SE643.02|SHN296|Tadmor|W2 2010-5-17|WABAR2435|WABAR2436|WI4715	10	1.35586	3.5	snp_7_37608111|snp_7_37609741|snp_7_37610330|snp_7_37611274|snp_7_37611446|snp_7_37888799|snp_7_37891608|snp_7_37903679|snp_7_37903766|snp_7_37904484|snp_7_37904889
57	1022222..12	Conlon	1	1.24868	4	snp_7_37608111|snp_7_37609741|snp_7_37610330|snp_7_37611274|snp_7_37611446|snp_7_37888799|snp_7_37891608|snp_7_37903679|snp_7_37903766|snp_7_37904484|snp_7_37904889
58	111111...11	CONRAD	1	0.380352	1	snp_7_37608111|snp_7_37609741|snp_7_37610330|snp_7_37611274|snp_7_37611446|snp_7_37888799|snp_7_37891608|snp_7_37903679|snp_7_37903766|snp_7_37904484|snp_7_37904889
59	.2.2222....	COOPER	1	0.865951	3	snp_7_37608111|snp_7_37609741|snp_7_37610330|snp_7_37611274|snp_7_37611446|snp_7_37888799|snp_7_37891608|snp_7_37903679|snp_7_37903766|snp_7_37904484|snp_7_37904889
60	1.2002...2.	Coor's	1	0.422026	-0.5	snp_7_37608111|snp_7_37609741|snp_7_37610330|snp_7_37611274|snp_7_37611446|snp_7_37888799|snp_7_37891608|snp_7_37903679|snp_7_37903766|snp_7_37904484|snp_7_37904889
61	10222222222	Cowabbie|SpanishLandrace-355|WI4843	3	2.04535	5.5	snp_7_37608111|snp_7_37609741|snp_7_37610330|snp_7_37611274|snp_7_37611446|snp_7_37888799|snp_7_37891608|snp_7_37903679|snp_7_37903766|snp_7_37904484|snp_7_37904889
62	.20.0......	Donaria	1	-0.302244	-1	snp_7_37608111|snp_7_37609741|snp_7_37610330|snp_7_37611274|snp_7_37611446|snp_7_37888799|snp_7_37891608|snp_7_37903679|snp_7_37903766|snp_7_37904484|snp_7_37904889
63	.22211.111.	E Dong 85-1	1	0.605262	0.5	snp_7_37608111|snp_7_37609741|snp_7_37610330|snp_7_37611274|snp_7_37611446|snp_7_37888799|snp_7_37891608|snp_7_37903679|snp_7_37903766|snp_7_37904484|snp_7_37904889
64	10002022202	EB1110	1	1.44082	5.5	snp_7_37608111|snp_7_37609741|snp_7_37610330|snp_7_37611274|snp_7_37611446|snp_7_37888799|snp_7_37891608|snp_7_37903679|snp_7_37903766|snp_7_37904484|snp_7_37904889
65	110000..001	EB1111	1	-0.0218049	0.5	snp_7_37608111|snp_7_37609741|snp_7_37610330|snp_7_37611274|snp_7_37611446|snp_7_37888799|snp_7_37891608|snp_7_37903679|snp_7_37903766|snp_7_37904484|snp_7_37904889
66	11111100111	EUNOVA	1	0.573975	1.5	snp_7_37608111|snp_7_37609741|snp_7_37610330|snp_7_37611274|snp_7_37611446|snp_7_37888799|snp_7_37891608|snp_7_37903679|snp_7_37903766|snp_7_37904484|snp_7_37904889
67	12.222222.2	Expres	1	1.89347	6.5	snp_7_37608111|snp_7_37609741|snp_7_37610330|snp_7_37611274|snp_7_37611446|snp_7_37888799|snp_7_37891608|snp_7_37903679|snp_7_37903766|snp_7_37904484|snp_7_37904889
68	122202.2222	FORMULA	1	1.3298	2.5	snp_7_37608111|snp_7_37609741|snp_7_37610330|snp_7_37611274|snp_7_37611446|snp_7_37888799|snp_7_37891608|snp_7_37903679|snp_7_37903766|snp_7_37904484|snp_7_37904889
69	1111111.111	Foster	1	0.680735	2	snp_7_37608111|snp_7_37609741|snp_7_37610330|snp_7_37611274|snp_7_37611446|snp_7_37888799|snp_7_37891608|snp_7_37903679|snp_7_37903766|snp_7_37904484|snp_7_37904889
70	.22211..11.	Fuji Nijo	1	0.381287	0	snp_7_37608111|snp_7_37609741|snp_7_37610330|snp_7_37611274|snp_7_37611446|snp_7_37888799|snp_7_37891608|snp_7_37903679|snp_7_37903766|snp_7_37904484|snp_7_37904889
71	00001111111	H93174006	1	0.901769	2.5	snp_7_37608111|snp_7_37609741|snp_7_37610330|snp_7_37611274|snp_7_37611446|snp_7_37888799|snp_7_37891608|snp_7_37903679|snp_7_37903766|snp_7_37904484|snp_7_37904889
72	1022222..22	Havanna	1	1.21016	3.5	snp_7_37608111|snp_7_37609741|snp_7_37610330|snp_7_37611274|snp_7_37611446|snp_7_37888799|snp_7_37891608|snp_7_37903679|snp_7_37903766|snp_7_37904484|snp_7_37904889
73	12222022022	HB385	1	0.849786	2.5	snp_7_37608111|snp_7_37609741|snp_7_37610330|snp_7_37611274|snp_7_37611446|snp_7_37888799|snp_7_37891608|snp_7_37903679|snp_7_37903766|snp_7_37904484|snp_7_37904889
74	12022220022	Heart	1	0.981224	3.5	snp_7_37608111|snp_7_37609741|snp_7_37610330|snp_7_37611274|snp_7_37611446|snp_7_37888799|snp_7_37891608|snp_7_37903679|snp_7_37903766|snp_7_37904484|snp_7_37904889
75	10000022000	Hml/I88-549-3	1	0.727782	2.5	snp_7_37608111|snp_7_37609741|snp_7_37610330|snp_7_37611274|snp_7_37611446|snp_7_37888799|snp_7_37891608|snp_7_37903679|snp_7_37903766|snp_7_37904484|snp_7_37904889
76	02222220220	I01-177-2	1	1.10284	2	snp_7_37608111|snp_7_37609741|snp_7_37610330|snp_7_37611274|snp_7_37611446|snp_7_37888799|snp_7_37891608|snp_7_37903679|snp_7_37903766|snp_7_37904484|snp_7_37904889
77	12220020000	ICB78-0058-7AP-2AP-1AP-4AP-0AP	1	0.15309	0.5	snp_7_37608111|snp_7_37609741|snp_7_37610330|snp_7_37611274|snp_7_37611446|snp_7_37888799|snp_7_37891608|snp_7_37903679|snp_7_37903766|snp_7_37904484|snp_7_37904889
78	122222...2.	ICB93-0781-43AP-0AP	1	0.568381	0.5	snp_7_37608111|snp_7_37609741|snp_7_37610330|snp_7_37611274|snp_7_37611446|snp_7_37888799|snp_7_37891608|snp_7_37903679|snp_7_37903766|snp_7_37904484|snp_7_37904889
79	.22222...22	IGB1139	1	0.62808	1	snp_7_37608111|snp_7_37609741|snp_7_37610330|snp_7_37611274|snp_7_37611446|snp_7_37888799|snp_7_37891608|snp_7_37903679|snp_7_37903766|snp_7_37904484|snp_7_37904889
80	01111111111	IGB1243	1	0.838398	2	snp_7_37608111|snp_7_37609741|snp_7_37610330|snp_7_37611274|snp_7_37611446|snp_7_37888799|snp_7_37891608|snp_7_37903679|snp_7_37903766|snp_7_37904484|snp_7_37904889
81	10000000010	IGB1244	1	0.027787	0	snp_7_37608111|snp_7_37609741|snp_7_37610330|snp_7_37611274|snp_7_37611446|snp_7_37888799|snp_7_37891608|snp_7_37903679|snp_7_37903766|snp_7_37904484|snp_7_37904889
82	10111010111	Jessica	1	0.578819	2	snp_7_37608111|snp_7_37609741|snp_7_37610330|snp_7_37611274|snp_7_37611446|snp_7_37888799|snp_7_37891608|snp_7_37903679|snp_7_37903766|snp_7_37904484|snp_7_37904889
83	11101111111	Kalkreuther Fruhe	1	0.780303	2	snp_7_37608111|snp_7_37609741|snp_7_37610330|snp_7_37611274|snp_7_37611446|snp_7_37888799|snp_7_37891608|snp_7_37903679|snp_7_37903766|snp_7_37904484|snp_7_37904889
84	.222222.22.	KLAXON	1	1.10284	2	snp_7_37608111|snp_7_37609741|snp_7_37610330|snp_7_37611274|snp_7_37611446|snp_7_37888799|snp_7_37891608|snp_7_37903679|snp_7_37903766|snp_7_37904484|snp_7_37904889
85	1111011111.	Kustaa	1	0.741812	1.5	snp_7_37608111|snp_7_37609741|snp_7_37610330|snp_7_37611274|snp_7_37611446|snp_7_37888799|snp_7_37891608|snp_7_37903679|snp_7_37903766|snp_7_37904484|snp_7_37904889
86	11111111110	Lacey|Prosa	2	0.841705	2	snp_7_37608111|snp_7_37609741|snp_7_37610330|snp_7_37611274|snp_7_37611446|snp_7_37888799|snp_7_37891608|snp_7_37903679|snp_7_37903766|snp_7_37904484|snp_7_37904889
87	12200222222	Landlord	1	1.29451	2.5	snp_7_37608111|snp_7_37609741|snp_7_37610330|snp_7_37611274|snp_7_37611446|snp_7_37888799|snp_7_37891608|snp_7_37903679|snp_7_37903766|snp_7_37904484|snp_7_37904889
88	1222222..2.	LOCAL B.KAN	1	0.781901	1.5	snp_7_37608111|snp_7_37609741|snp_7_37610330|snp_7_37611274|snp_7_37611446|snp_7_37888799|snp_7_37891608|snp_7_37903679|snp_7_37903766|snp_7_37904484|snp_7_37904889
89	02220011100	LOCEB-30	1	0.397616	0.5	snp_7_37608111|snp_7_37609741|snp_7_37610330|snp_7_37611274|snp_7_37611446|snp_7_37888799|snp_7_37891608|snp_7_37903679|snp_7_37903766|snp_7_37904484|snp_7_37904889
90	222211.1111	Luxor|Radiant	2	0.800891	2	snp_7_37608111|snp_7_37609741|snp_7_37610330|snp_7_37611274|snp_7_37611446|snp_7_37888799|snp_7_37891608|snp_7_37903679|snp_7_37903766|snp_7_37904484|snp_7_37904889
91	102222.22.2	Maresi	1	1.90888	5.5	snp_7_37608111|snp_7_37609741|snp_7_37610330|snp_7_37611274|snp_7_37611446|snp_7_37888799|snp_7_37891608|snp_7_37903679|snp_7_37903766|snp_7_37904484|snp_7_37904889
92	111111.111.	Merit	1	0.734945	1.5	snp_7_37608111|snp_7_37609741|snp_7_37610330|snp_7_37611274|snp_7_37611446|snp_7_37888799|snp_7_37891608|snp_7_37903679|snp_7_37903766|snp_7_37904484|snp_7_37904889
93	122222..222	MN607	1	1.08164	2.5	snp_7_37608111|snp_7_37609741|snp_7_37610330|snp_7_37611274|snp_7_37611446|snp_7_37888799|snp_7_37891608|snp_7_37903679|snp_7_37903766|snp_7_37904484|snp_7_37904889
94	10000200000	Mosane	1	0.572388	1.5	snp_7_37608111|snp_7_37609741|snp_7_37610330|snp_7_37611274|snp_7_37611446|snp_7_37888799|snp_7_37891608|snp_7_37903679|snp_7_37903766|snp_7_37904484|snp_7_37904889
95	12222222.2.	NFC TIPPLE	1	1.22985	2.5	snp_7_37608111|snp_7_37609741|snp_7_37610330|snp_7_37611274|snp_7_37611446|snp_7_37888799|snp_7_37891608|snp_7_37903679|snp_7_37903766|snp_7_37904484|snp_7_37904889
96	12222222122	Nordus	1	1.54949	4	snp_7_37608111|snp_7_37609741|snp_7_37610330|snp_7_37611274|snp_7_37611446|snp_7_37888799|snp_7_37891608|snp_7_37903679|snp_7_37903766|snp_7_37904484|snp_7_37904889
97	.22222..2.2	NOVUM	1	1.09238	3	snp_7_37608111|snp_7_37609741|snp_7_37610330|snp_7_37611274|snp_7_37611446|snp_7_37888799|snp_7_37891608|snp_7_37903679|snp_7_37903766|snp_7_37904484|snp_7_37904889
98	11111101111	OHARA|Prior|VB0901	3	0.79795	2	snp_7_37608111|snp_7_37609741|snp_7_37610330|snp_7_37611274|snp_7_37611446|snp_7_37888799|snp_7_37891608|snp_7_37903679|snp_7_37903766|snp_7_37904484|snp_7_37904889
99	111110..101	Olsok	1	0.359462	1.5	snp_7_37608111|snp_7_37609741|snp_7_37610330|snp_7_37611274|snp_7_37611446|snp_7_37888799|snp_7_37891608|snp_7_37903679|snp_7_37903766|snp_7_37904484|snp_7_37904889
100	222..11111.	OTIS	1	0.495939	0.5	snp_7_37608111|snp_7_37609741|snp_7_37610330|snp_7_37611274|snp_7_37611446|snp_7_37888799|snp_7_37891608|snp_7_37903679|snp_7_37903766|snp_7_37904484|snp_7_37904889
101	11111111011	Patty	1	0.711087	2	snp_7_37608111|snp_7_37609741|snp_7_37610330|snp_7_37611274|snp_7_37611446|snp_7_37888799|snp_7_37891608|snp_7_37903679|snp_7_37903766|snp_7_37904484|snp_7_37904889
102	222..1.1111	Pearl	1	0.452184	0.5	snp_7_37608111|snp_7_37609741|snp_7_37610330|snp_7_37611274|snp_7_37611446|snp_7_37888799|snp_7_37891608|snp_7_37903679|snp_7_37903766|snp_7_37904484|snp_7_37904889
103	1222222...2	PERUN	1	0.984962	3.5	snp_7_37608111|snp_7_37609741|snp_7_37610330|snp_7_37611274|snp_7_37611446|snp_7_37888799|snp_7_37891608|snp_7_37903679|snp_7_37903766|snp_7_37904484|snp_7_37904889
104	1222222..20	PROCTOR	1	0.781901	1.5	snp_7_37608111|snp_7_37609741|snp_7_37610330|snp_7_37611274|snp_7_37611446|snp_7_37888799|snp_7_37891608|snp_7_37903679|snp_7_37903766|snp_7_37904484|snp_7_37904889
105	12222202222	Roxanna|SE612.01|Tantangara|WABAR2427	4	1.52959	3.5	snp_7_37608111|snp_7_37609741|snp_7_37610330|snp_7_37611274|snp_7_37611446|snp_7_37888799|snp_7_37891608|snp_7_37903679|snp_7_37903766|snp_7_37904484|snp_7_37904889
106	1.22222..2.	Ruti	1	1.08415	2.5	snp_7_37608111|snp_7_37609741|snp_7_37610330|snp_7_37611274|snp_7_37611446|snp_7_37888799|snp_7_37891608|snp_7_37903679|snp_7_37903766|snp_7_37904484|snp_7_37904889
107	.012021111.	SALOON*	1	1.20407	2.5	snp_7_37608111|snp_7_37609741|snp_7_37610330|snp_7_37611274|snp_7_37611446|snp_7_37888799|snp_7_37891608|snp_7_37903679|snp_7_37903766|snp_7_37904484|snp_7_37904889
108	11110111111	SH01662	1	0.804818	2	snp_7_37608111|snp_7_37609741|snp_7_37610330|snp_7_37611274|snp_7_37611446|snp_7_37888799|snp_7_37891608|snp_7_37903679|snp_7_37903766|snp_7_37904484|snp_7_37904889
109	1212.0...22	SHYRI	1	0.0251868	0	snp_7_37608111|snp_7_37609741|snp_7_37610330|snp_7_37611274|snp_7_37611446|snp_7_37888799|snp_7_37891608|snp_7_37903679|snp_7_37903766|snp_7_37904484|snp_7_37904889
110	1200222.220	SIMBA	1	0.993645	2.5	snp_7_37608111|snp_7_37609741|snp_7_37610330|snp_7_37611274|snp_7_37611446|snp_7_37888799|snp_7_37891608|snp_7_37903679|snp_7_37903766|snp_7_37904484|snp_7_37904889
111	10000020000	Sissy	1	0.279832	1.5	snp_7_37608111|snp_7_37609741|snp_7_37610330|snp_7_37611274|snp_7_37611446|snp_7_37888799|snp_7_37891608|snp_7_37903679|snp_7_37903766|snp_7_37904484|snp_7_37904889
112	12002222.22	STABIL	1	1.18036	3.5	snp_7_37608111|snp_7_37609741|snp_7_37610330|snp_7_37611274|snp_7_37611446|snp_7_37888799|snp_7_37891608|snp_7_37903679|snp_7_37903766|snp_7_37904484|snp_7_37904889
113	..2222...1.	Stars-9577B	1	0.842839	1.5	snp_7_37608111|snp_7_37609741|snp_7_37610330|snp_7_37611274|snp_7_37611446|snp_7_37888799|snp_7_37891608|snp_7_37903679|snp_7_37903766|snp_7_37904484|snp_7_37904889
114	.222222222.	Steffi	1	1.55079	3	snp_7_37608111|snp_7_37609741|snp_7_37610330|snp_7_37611274|snp_7_37611446|snp_7_37888799|snp_7_37891608|snp_7_37903679|snp_7_37903766|snp_7_37904484|snp_7_37904889
115	02221222221	STUPICKY HANACKY	1	1.5139	3	snp_7_37608111|snp_7_37609741|snp_7_37610330|snp_7_37611274|snp_7_37611446|snp_7_37888799|snp_7_37891608|snp_7_37903679|snp_7_37903766|snp_7_37904484|snp_7_37904889
116	122.2022222	SVA15	1	0.988218	2.5	snp_7_37608111|snp_7_37609741|snp_7_37610330|snp_7_37611274|snp_7_37611446|snp_7_37888799|snp_7_37891608|snp_7_37903679|snp_7_37903766|snp_7_37904484|snp_7_37904889
117	12220220022	TG121-1	1	0.708127	1.5	snp_7_37608111|snp_7_37609741|snp_7_37610330|snp_7_37611274|snp_7_37611446|snp_7_37888799|snp_7_37891608|snp_7_37903679|snp_7_37903766|snp_7_37904484|snp_7_37904889
118	10001101111	Tilga	1	0.861321	2.5	snp_7_37608111|snp_7_37609741|snp_7_37610330|snp_7_37611274|snp_7_37611446|snp_7_37888799|snp_7_37891608|snp_7_37903679|snp_7_37903766|snp_7_37904484|snp_7_37904889
119	11111101110	Tore*	1	0.734945	1.5	snp_7_37608111|snp_7_37609741|snp_7_37610330|snp_7_37611274|snp_7_37611446|snp_7_37888799|snp_7_37891608|snp_7_37903679|snp_7_37903766|snp_7_37904484|snp_7_37904889
120	1111110.111	Tradition	1	0.573975	1.5	snp_7_37608111|snp_7_37609741|snp_7_37610330|snp_7_37611274|snp_7_37611446|snp_7_37888799|snp_7_37891608|snp_7_37903679|snp_7_37903766|snp_7_37904484|snp_7_37904889
121	10000220000	Tremois	1	0.785908	2.5	snp_7_37608111|snp_7_37609741|snp_7_37610330|snp_7_37611274|snp_7_37611446|snp_7_37888799|snp_7_37891608|snp_7_37903679|snp_7_37903766|snp_7_37904484|snp_7_37904889
122	22221222.21	UWAbrightearlyseln4670|ZBC934	2	1.25928	3	snp_7_37608111|snp_7_37609741|snp_7_37610330|snp_7_37611274|snp_7_37611446|snp_7_37888799|snp_7_37891608|snp_7_37903679|snp_7_37903766|snp_7_37904484|snp_7_37904889
123	12022022222	WADH5089	1	1.31034	4.5	snp_7_37608111|snp_7_37609741|snp_7_37610330|snp_7_37611274|snp_7_37611446|snp_7_37888799|snp_7_37891608|snp_7_37903679|snp_7_37903766|snp_7_37904484|snp_7_37904889
124	1222222222.	WI4550	1	1.6171	3.5	snp_7_37608111|snp_7_37609741|snp_7_37610330|snp_7_37611274|snp_7_37611446|snp_7_37888799|snp_7_37891608|snp_7_37903679|snp_7_37903766|snp_7_37904484|snp_7_37904889
125	11100111111	WI4619	1	0.68041	1.5	snp_7_37608111|snp_7_37609741|snp_7_37610330|snp_7_37611274|snp_7_37611446|snp_7_37888799|snp_7_37891608|snp_7_37903679|snp_7_37903766|snp_7_37904484|snp_7_37904889
126	122222.2..2	WI4639	1	1.21939	3.5	snp_7_37608111|snp_7_37609741|snp_7_37610330|snp_7_37611274|snp_7_37611446|snp_7_37888799|snp_7_37891608|snp_7_37903679|snp_7_37903766|snp_7_37904484|snp_7_37904889
127	12222222..2	WI4650	1	1.43291	4.5	snp_7_37608111|snp_7_37609741|snp_7_37610330|snp_7_37611274|snp_7_37611446|snp_7_37888799|snp_7_37891608|snp_7_37903679|snp_7_37903766|snp_7_37904484|snp_7_37904889
128	10000020002	WI4711	1	0.405842	2.5	snp_7_37608111|snp_7_37609741|snp_7_37610330|snp_7_37611274|snp_7_37611446|snp_7_37888799|snp_7_37891608|snp_7_37903679|snp_7_37903766|snp_7_37904484|snp_7_37904889
129	12222022222	WI4778	1	1.23703	3.5	snp_7_37608111|snp_7_37609741|snp_7_37610330|snp_7_37611274|snp_7_37611446|snp_7_37888799|snp_7_37891608|snp_7_37903679|snp_7_37903766|snp_7_37904484|snp_7_37904889
130	20022222202	BEST	0	2.26203	8	snp_7_37608111|snp_7_37609741|snp_7_37610330|snp_7_37611274|snp_7_37611446|snp_7_37888799|snp_7_37891608|snp_7_37903679|snp_7_37903766|snp_7_37904484|snp_7_37904889
131	02200000020	WORST	0	-0.452607	-3	snp_7_37608111|snp_7_37609741|snp_7_37610330|snp_7_37611274|snp_7_37611446|snp_7_37888799|snp_7_37891608|snp_7_37903679|snp_7_37903766|snp_7_37904484|snp_7_37904889
